# Supplementary material for: Three-phase electric power driven electoluminescent devices
Source: Nat Commun. 2021 Jan 4;12:54. doi: 10.1038/s41467-020-20265-2 (PMC7782587; doi:10.1038/s41467-020-20265-2)
Supplement: Supplementary file 10 — Source Data [file 41467_2020_20265_MOESM10_ESM.xlsx]

## Sheet: Fig.2a
Time (s)	Three phase voltage (V)			Three phase current (mA)
-0.00184	62	6	-70	1.44	-1.28333	-1.31852
-0.00184	62	6	-70	1.54667	-1.08333	-1.34815
-0.00184	60	4	-70	1.46667	-0.81667	-1.08148
-0.00184	62	2	-68	1.44	-0.81667	-1.17037
-0.00184	64	4	-68	1.62667	-0.71667	-1.28889
-0.00183	64	0	-66	1.6	-0.85	-1.2
-0.00183	68	2	-66	1.62667	-0.91667	-1.17037
-0.00183	64	0	-66	1.76	-0.81667	-1.05185
-0.00183	66	-2	-66	1.44	-0.71667	-1.02222
-0.00183	68	-4	-66	1.6	-0.95	-1.08148
-0.00182	68	-6	-64	1.68	-0.75	-1.76296
-0.00182	68	-6	-64	1.65333	-0.75	-1.43704
-0.00182	68	-4	-64	1.36	-0.95	-1.05185
-0.00182	70	-6	-64	1.6	-0.81667	-1.34815
-0.00182	68	-8	-60	1.6	-0.71667	-1.31852
-0.00181	70	-8	-62	1.41333	-0.45	-1.46667
-0.00181	68	-10	-58	1.57333	-0.85	-1.37778
-0.00181	72	-8	-62	1.44	-0.65	-1.76296
-0.00181	68	-12	-60	1.70667	-0.51667	-1.4963
-0.00181	70	-10	-58	1.49333	-0.78333	-1.43704
-0.0018	68	-12	-60	1.49333	-0.61667	-1.2
-0.0018	72	-14	-58	1.49333	-0.41667	-1.34815
-0.0018	72	-14	-58	1.68	-0.78333	-1.40741
-0.0018	74	-14	-56	1.62667	-0.45	-1.76296
-0.0018	72	-14	-56	1.57333	-0.78333	-1.64444
-0.00179	72	-18	-56	1.38667	-0.31667	-1.67407
-0.00179	72	-18	-52	1.70667	-0.81667	-1.31852
-0.00179	74	-22	-56	1.57333	-0.75	-1.46667
-0.00179	74	-20	-54	1.33333	-0.41667	-1.55556
-0.00179	72	-20	-54	1.52	-0.58333	-1.52593
-0.00178	72	-22	-52	1.57333	-0.38333	-1.4963
-0.00178	74	-26	-48	1.57333	-0.28333	-1.58519
-0.00178	74	-24	-52	1.57333	-0.41667	-1.61481
-0.00178	74	-26	-50	1.54667	-0.81667	-1.91111
-0.00178	76	-26	-52	1.52	-0.28333	-1.64444
-0.00177	76	-24	-50	1.57333	-0.55	-1.58519
-0.00177	74	-28	-46	1.30667	-0.51667	-1.61481
-0.00177	74	-26	-48	1.46667	-0.51667	-1.88148
-0.00177	76	-28	-48	1.52	-0.45	-1.79259
-0.00177	74	-30	-46	1.36	-0.38333	-1.85185
-0.00176	72	-30	-46	1.46667	-0.55	-1.82222
-0.00176	74	-30	-46	1.22667	-0.38333	-1.76296
-0.00176	76	-34	-44	1.41333	0.01667	-1.7037
-0.00176	76	-34	-42	1.36	-0.08333	-1.76296
-0.00176	72	-36	-42	1.30667	-0.48333	-1.67407
-0.00175	72	-36	-44	1.6	-0.48333	-1.67407
-0.00175	74	-34	-36	1.36	-0.38333	-2.02963
-0.00175	74	-38	-40	1.38667	-0.08333	-1.76296
-0.00175	76	-38	-38	1.49333	-0.15	-1.91111
-0.00175	74	-38	-40	1.46667	-0.18333	-1.85185
-0.00174	76	-40	-38	1.28	-0.11667	-1.46667
-0.00174	76	-38	-38	1.46667	-0.08333	-1.79259
-0.00174	76	-38	-36	1.44	-0.18333	-1.97037
-0.00174	74	-42	-34	1.41333	-0.15	-2.05926
-0.00174	76	-42	-34	1.17333	-0.18333	-1.82222
-0.00173	76	-42	-32	1.49333	0.18333	-2.17778
-0.00173	76	-44	-34	1.2	-0.11667	-1.82222
-0.00173	74	-44	-30	1.44	-0.18333	-1.91111
-0.00173	74	-46	-30	1.22667	-0.01667	-1.91111
-0.00173	74	-46	-28	1.2	-0.11667	-2.05926
-0.00172	74	-48	-30	1.22667	-0.08333	-2
-0.00172	74	-50	-28	1.38667	-0.01667	-2.05926
-0.00172	74	-50	-26	1.25333	0.15	-1.97037
-0.00172	76	-48	-28	1.25333	-0.08333	-2.02963
-0.00172	72	-50	-28	1.14667	-0.01667	-1.94074
-0.00171	76	-52	-22	1.12	0.05	-2.02963
-0.00171	70	-52	-20	1.25333	-0.08333	-1.91111
-0.00171	72	-52	-22	1.14667	0.11667	-2.11852
-0.00171	74	-54	-22	1.01333	-0.01667	-2.11852
-0.00171	72	-54	-22	1.2	0.31667	-2.05926
-0.0017	74	-54	-20	1.06667	0.25	-2.26667
-0.0017	74	-54	-18	1.09333	0.05	-2.32593
-0.0017	74	-54	-20	1.17333	0.11667	-2.23704
-0.0017	72	-54	-16	1.17333	0.15	-2.44444
-0.0017	70	-56	-16	1.28	0.35	-2.23704
-0.00169	70	-56	-14	1.14667	0.38333	-2.2963
-0.00169	70	-60	-14	0.96	0.55	-2.35556
-0.00169	72	-58	-12	1.06667	0.28333	-2.26667
-0.00169	70	-58	-10	0.98667	0.55	-2.02963
-0.00169	68	-60	-10	1.12	0.71667	-2.11852
-0.00168	70	-60	-12	0.90667	0.38333	-2.20741
-0.00168	68	-62	-8	0.88	0.41667	-2.02963
-0.00168	68	-62	-8	0.88	0.81667	-2.08889
-0.00168	68	-62	-8	0.74667	0.65	-2.44444
-0.00168	68	-64	-6	1.12	0.71667	-2.44444
-0.00167	68	-64	-8	1.09333	0.85	-2.08889
-0.00167	66	-64	-4	1.06667	0.51667	-2.35556
-0.00167	66	-66	-2	0.72	0.75	-2.02963
-0.00167	68	-64	0	0.74667	0.78333	-2.38519
-0.00167	66	-66	-2	0.90667	0.88333	-2.26667
-0.00166	66	-66	-2	0.93333	0.95	-2.05926
-0.00166	62	-68	0	0.8	0.91667	-2.02963
-0.00166	64	-68	2	0.72	0.68333	-2
-0.00166	62	-66	2	1.01333	0.91667	-2.20741
-0.00166	64	-70	6	0.72	0.58333	-2.44444
-0.00165	64	-66	6	0.69333	0.78333	-2
-0.00165	60	-70	6	0.74667	0.95	-2.02963
-0.00165	62	-68	6	0.8	0.81667	-2.32593
-0.00165	60	-70	8	0.72	0.88333	-2.38519
-0.00165	60	-70	8	0.50667	0.95	-2.38519
-0.00164	60	-68	10	0.53333	0.51667	-2.38519
-0.00164	58	-72	10	0.64	0.78333	-2.20741
-0.00164	60	-72	12	0.64	0.71667	-2.17778
-0.00164	58	-70	14	0.61333	0.65	-2.11852
-0.00164	56	-74	16	0.69333	0.81667	-2.32593
-0.00163	58	-74	14	0.64	0.68333	-2.32593
-0.00163	56	-72	16	0.50667	1.08333	-2.23704
-0.00163	56	-72	16	0.32	0.68333	-1.97037
-0.00163	56	-74	18	0.45333	0.98333	-2.23704
-0.00163	56	-72	16	0.58667	0.81667	-2.17778
-0.00162	52	-72	18	0.24	1.51667	-2.20741
-0.00162	54	-72	18	0.34667	0.95	-2.08889
-0.00162	52	-74	20	0.48	0.85	-2.11852
-0.00162	52	-76	20	0.42667	1.15	-2.14815
-0.00162	48	-72	22	0.32	1.08333	-2.20741
-0.00161	48	-74	22	0.32	0.91667	-2.02963
-0.00161	48	-74	22	0.26667	0.98333	-1.91111
-0.00161	50	-74	26	0.45333	1.11667	-1.91111
-0.00161	48	-72	26	0.34667	1.01667	-2.35556
-0.00161	48	-78	26	0.13333	1.05	-2.2963
-0.0016	48	-74	26	0.34667	1.18333	-1.97037
-0.0016	42	-76	28	0.16	0.95	-1.91111
-0.0016	46	-74	28	0.05333	0.95	-2.14815
-0.0016	42	-74	30	0.21333	0.88333	-2.11852
-0.0016	44	-74	30	0.13333	0.91667	-2.11852
-0.00159	44	-74	30	0.26667	1.21667	-1.88148
-0.00159	40	-74	32	0.34667	1.35	-2.14815
-0.00159	44	-76	32	0.21333	1.01667	-2.2963
-0.00159	40	-76	32	0.16	1.18333	-2
-0.00159	42	-74	34	0.10667	1.21667	-2.26667
-0.00158	40	-74	34	0.10667	1.08333	-1.82222
-0.00158	38	-74	36	0.13333	0.85	-1.94074
-0.00158	38	-78	34	0.26667	1.25	-2.02963
-0.00158	36	-74	38	0.05333	1.11667	-2.08889
-0.00158	34	-78	40	0.10667	1.08333	-2.11852
-0.00157	34	-76	38	0.26667	1.25	-1.94074
-0.00157	32	-78	40	0.05333	1.15	-1.91111
-0.00157	34	-78	40	0.10667	1.01667	-2
-0.00157	32	-78	44	0.10667	1.35	-2.05926
-0.00157	34	-74	42	0.02667	1.38333	-1.94074
-0.00156	28	-76	44	-0.10667	1.35	-1.94074
-0.00156	30	-76	42	-0.13333	1.35	-1.79259
-0.00156	30	-78	46	-0.02667	1.38333	-1.88148
-0.00156	28	-74	46	0.02667	1.28333	-1.85185
-0.00156	28	-76	48	-0.13333	0.98333	-1.76296
-0.00155	26	-74	48	-0.13333	1.21667	-1.85185
-0.00155	26	-76	46	-0.16	1.61667	-1.76296
-0.00155	26	-74	48	-0.13333	1.21667	-1.85185
-0.00155	24	-74	50	-0.05333	1.21667	-1.82222
-0.00155	24	-76	48	-0.08	1.21667	-1.73333
-0.00154	20	-74	50	-0.21333	1.38333	-1.88148
-0.00154	22	-74	52	-0.21333	1.45	-1.85185
-0.00154	20	-74	54	-0.4	1.38333	-1.55556
-0.00154	22	-74	54	-0.34667	1.38333	-1.58519
-0.00154	20	-74	50	-0.13333	1.15	-1.67407
-0.00153	20	-72	54	-0.18667	1.41667	-1.61481
-0.00153	18	-72	54	-0.13333	1.08333	-1.79259
-0.00153	16	-72	56	-0.26667	1.28333	-1.76296
-0.00153	14	-72	54	-0.02667	1.65	-1.37778
-0.00153	14	-72	58	-0.16	1.21667	-1.7037
-0.00152	12	-70	58	-0.32	1.05	-1.43704
-0.00152	10	-72	58	-0.32	1.21667	-1.43704
-0.00152	10	-72	60	-0.48	1.38333	-1.88148
-0.00152	10	-72	56	-0.4	0.95	-1.55556
-0.00152	10	-68	58	-0.45333	1.55	-1.22963
-0.00151	8	-70	60	-0.61333	1.15	-1.31852
-0.00151	10	-70	62	-0.50667	1.35	-1.61481
-0.00151	6	-70	60	-0.37333	1.58333	-1.40741
-0.00151	6	-70	60	-0.32	1.21667	-1.40741
-0.00151	4	-68	62	-0.53333	1.15	-1.08148
-0.0015	2	-68	62	-0.56	1.21667	-1.34815
-0.0015	4	-66	62	-0.66667	1.21667	-1.31852
-0.0015	0	-66	62	-0.50667	1.31667	-1.2
-0.0015	2	-66	62	-0.56	1.18333	-1.40741
-0.0015	0	-66	66	-0.32	1.58333	-1.2
-0.00149	-2	-66	62	-0.69333	1.58333	-1.22963
-0.00149	-4	-64	68	-0.53333	1.48333	-1.11111
-0.00149	-6	-64	66	-0.77333	1.15	-1.22963
-0.00149	-6	-64	64	-0.88	1.45	-1.14074
-0.00149	-4	-64	66	-0.8	1.01667	-1.14074
-0.00148	-6	-60	68	-0.88	1.48333	-1.02222
-0.00148	-8	-62	70	-0.85333	1.18333	-1.25926
-0.00148	-8	-58	66	-0.77333	1.55	-1.37778
-0.00148	-10	-62	68	-0.77333	1.41667	-1.14074
-0.00148	-8	-60	70	-1.04	1.11667	-0.9037
-0.00147	-12	-58	72	-0.82667	1.28333	-1.05185
-0.00147	-10	-60	70	-0.88	1.01667	-1.08148
-0.00147	-12	-58	66	-0.90667	1.35	-1.17037
-0.00147	-14	-58	72	-1.12	1.41667	-0.93333
-0.00147	-14	-56	72	-1.01333	1.41667	-1.17037
-0.00146	-14	-56	72	-1.06667	1.35	-0.93333
-0.00146	-14	-56	74	-1.06667	1.01667	-0.87407
-0.00146	-18	-52	72	-0.96	0.98333	-0.99259
-0.00146	-18	-56	70	-1.17333	1.05	-0.63704
-0.00146	-22	-54	70	-1.06667	0.85	-1.17037
-0.00145	-20	-54	72	-1.09333	0.98333	-0.96296
-0.00145	-20	-52	72	-1.06667	1.01667	-0.72593
-0.00145	-22	-48	74	-1.25333	1.18333	-0.93333
-0.00145	-26	-52	70	-1.14667	1.31667	-0.87407
-0.00145	-24	-50	74	-1.2	0.91667	-0.66667
-0.00144	-26	-52	72	-1.25333	1.21667	-0.57778
-0.00144	-26	-50	74	-1.04	1.11667	-0.78519
-0.00144	-24	-46	74	-1.06667	0.68333	-1.02222
-0.00144	-28	-48	74	-1.2	1.11667	-0.66667
-0.00144	-26	-48	74	-1.28	1.25	-0.72593
-0.00143	-28	-46	74	-1.01333	0.81667	-0.60741
-0.00143	-30	-46	74	-1.12	0.81667	-0.72593
-0.00143	-30	-46	74	-1.25333	1.18333	-0.60741
-0.00143	-30	-44	76	-1.25333	0.88333	-0.54815
-0.00143	-34	-42	74	-1.14667	0.88333	-0.78519
-0.00142	-34	-42	72	-1.2	0.71667	-0.48889
-0.00142	-36	-44	74	-1.17333	0.98333	-0.75556
-0.00142	-36	-36	74	-1.36	1.11667	-0.66667
-0.00142	-34	-40	76	-1.28	1.05	-0.93333
-0.00142	-38	-38	74	-1.28	0.81667	-0.6963
-0.00141	-38	-40	74	-1.33333	0.91667	-0.63704
-0.00141	-38	-38	76	-1.38667	0.88333	-0.45926
-0.00141	-40	-38	74	-1.28	0.61667	-0.34074
-0.00141	-38	-36	76	-1.57333	0.98333	-0.4
-0.00141	-38	-34	76	-1.46667	0.95	-0.51852
-0.0014	-42	-34	74	-1.49333	0.75	-0.28148
-0.0014	-42	-32	74	-1.54667	0.95	-0.48889
-0.0014	-42	-34	74	-1.36	0.65	-0.31111
-0.0014	-44	-30	76	-1.68	0.68333	-0.60741
-0.0014	-44	-30	74	-1.6	0.78333	-0.31111
-0.00139	-46	-28	76	-1.49333	0.51667	-0.4
-0.00139	-46	-30	74	-1.65333	0.48333	-0.16296
-0.00139	-48	-28	74	-1.49333	0.65	-0.48889
-0.00139	-50	-26	76	-1.38667	0.78333	-0.16296
-0.00139	-50	-28	76	-1.44	0.61667	-0.45926
-0.00138	-48	-28	74	-1.44	0.78333	-0.19259
-0.00138	-50	-22	72	-1.62667	0.68333	0.19259
-0.00138	-52	-20	76	-1.57333	0.78333	0.04444
-0.00138	-52	-22	74	-1.52	0.71667	-0.13333
-0.00138	-52	-22	74	-1.41333	0.58333	-0.13333
-0.00137	-54	-22	74	-1.68	0.35	-0.16296
-0.00137	-54	-20	70	-1.81333	0.58333	0.01481
-0.00137	-54	-18	72	-1.41333	0.25	-0.1037
-0.00137	-54	-20	72	-1.57333	0.58333	-0.25185
-0.00137	-54	-16	72	-1.62667	0.68333	0.01481
-0.00136	-54	-16	70	-1.52	0.61667	-0.25185
-0.00136	-56	-14	72	-1.76	0.18333	-0.22222
-0.00136	-56	-14	72	-1.73333	0.61667	-0.07407
-0.00136	-60	-12	70	-1.86667	0.38333	-0.01481
-0.00136	-58	-10	70	-1.94667	0.58333	0.25185
-0.00135	-58	-10	70	-1.49333	0.28333	0.1037
-0.00135	-60	-12	70	-1.65333	0.15	0.1037
-0.00135	-60	-8	70	-1.6	0.28333	0.19259
-0.00135	-62	-8	68	-1.78667	0.15	0.19259
-0.00135	-62	-8	70	-1.62667	0.15	0.34074
-0.00134	-62	-6	70	-1.62667	0.05	0.28148
-0.00134	-64	-8	68	-1.62667	0.38333	0.34074
-0.00134	-64	-4	68	-1.78667	0.05	0.22222
-0.00134	-64	-2	68	-1.6	-0.01667	0.1037
-0.00134	-66	0	68	-1.6	0.11667	0.19259
-0.00133	-64	-2	66	-1.70667	0.05	0.31111
-0.00133	-66	-2	64	-1.78667	0.01667	0.25185
-0.00133	-66	0	64	-1.76	0.28333	0.42963
-0.00133	-68	2	64	-1.6	0.38333	0.37037
-0.00133	-68	2	66	-1.78667	0.15	0.31111
-0.00132	-66	6	64	-1.68	0.05	0.1037
-0.00132	-70	6	62	-1.76	0.08333	0.51852
-0.00132	-66	6	64	-1.68	-0.01667	0.51852
-0.00132	-70	6	64	-1.76	0.08333	0.45926
-0.00132	-68	8	60	-1.65333	-0.11667	0.48889
-0.00131	-70	8	62	-1.65333	-0.18333	0.54815
-0.00131	-70	10	62	-1.62667	-0.01667	0.45926
-0.00131	-68	10	58	-1.70667	0.01667	0.60741
-0.00131	-72	12	60	-1.86667	0.21667	0.78519
-0.00131	-72	14	58	-1.52	-0.15	0.66667
-0.0013	-70	16	58	-1.70667	-0.15	0.6963
-0.0013	-74	14	58	-1.68	0.05	0.72593
-0.0013	-74	16	56	-1.70667	-0.31667	0.72593
-0.0013	-72	16	58	-1.84	-0.25	0.6963
-0.0013	-72	18	58	-1.62667	-0.01667	0.99259
-0.00129	-74	16	54	-1.76	-0.05	0.81481
-0.00129	-72	18	56	-1.65333	0.01667	0.81481
-0.00129	-72	18	54	-1.76	-0.25	0.93333
-0.00129	-72	20	54	-1.6	-0.28333	0.60741
-0.00129	-74	20	52	-1.6	-0.35	0.9037
-0.00128	-76	22	52	-1.70667	-0.11667	0.93333
-0.00128	-72	22	52	-1.65333	-0.15	0.93333
-0.00128	-74	22	50	-1.76	-0.38333	0.84444
-0.00128	-74	26	48	-1.68	-0.15	0.84444
-0.00128	-74	26	48	-1.73333	-0.15	0.87407
-0.00127	-72	26	48	-1.65333	-0.28333	0.6963
-0.00127	-78	26	46	-1.70667	-0.31667	0.66667
-0.00127	-74	28	48	-1.84	-0.11667	0.75556
-0.00127	-76	28	42	-1.73333	-0.35	1.05185
-0.00127	-74	30	48	-1.57333	-0.41667	0.93333
-0.00126	-74	30	46	-1.84	-0.45	0.99259
-0.00126	-74	30	44	-1.68	-0.45	0.9037
-0.00126	-74	32	44	-1.62667	-0.35	1.14074
-0.00126	-74	32	42	-1.84	-0.38333	1.17037
-0.00126	-76	32	40	-1.49333	-0.38333	0.81481
-0.00125	-76	34	42	-1.52	-0.38333	0.81481
-0.00125	-74	34	38	-1.65333	-0.31667	1.14074
-0.00125	-74	36	38	-1.6	-0.55	0.87407
-0.00125	-74	34	38	-1.49333	-0.58333	0.84444
-0.00125	-78	38	36	-1.62667	-0.58333	1.14074
-0.00124	-74	40	36	-1.41333	-0.55	0.99259
-0.00124	-78	38	36	-1.44	-0.35	0.93333
-0.00124	-76	40	34	-1.30667	-0.61667	1.2
-0.00124	-78	40	34	-1.62667	-0.78333	0.93333
-0.00124	-78	44	32	-1.70667	-0.68333	0.96296
-0.00123	-78	42	32	-1.52	-0.55	1.34815
-0.00123	-74	44	34	-1.33333	-0.55	1.40741
-0.00123	-76	42	28	-1.36	-0.81667	1.17037
-0.00123	-76	46	30	-1.49333	-0.61667	1.31852
-0.00123	-78	46	26	-1.44	-0.68333	1.2
-0.00122	-74	48	26	-1.41333	-0.61667	1.25926
-0.00122	-76	48	28	-1.41333	-0.55	1.02222
-0.00122	-74	46	24	-1.41333	-0.78333	0.99259
-0.00122	-76	48	24	-1.38667	-0.65	1.22963
-0.00122	-74	50	26	-1.25333	-0.75	1.28889
-0.00121	-74	48	24	-1.44	-0.81667	1.2
-0.00121	-76	50	22	-1.46667	-0.71667	1.37778
-0.00121	-74	52	22	-1.33333	-0.88333	1.40741
-0.00121	-74	54	20	-1.36	-0.85	1.14074
-0.00121	-74	54	22	-1.25333	-0.95	1.08148
-0.0012	-74	50	18	-1.25333	-1.31667	1.37778
-0.0012	-74	54	18	-1.28	-1.08333	1.40741
-0.0012	-72	54	18	-1.01333	-1.05	1.17037
-0.0012	-72	56	18	-1.17333	-0.81667	1.11111
-0.0012	-72	54	18	-1.12	-1.01667	1.08148
-0.00119	-72	58	14	-1.25333	-0.95	1.46667
-0.00119	-72	58	12	-1.17333	-0.81667	1.2
-0.00119	-70	58	14	-1.12	-1.38333	1.14074
-0.00119	-72	60	12	-1.12	-0.98333	1.43704
-0.00119	-72	56	10	-1.01333	-1.15	1.31852
-0.00118	-72	58	8	-1.09333	-1.15	1.55556
-0.00118	-68	60	10	-0.98667	-1.48333	1.25926
-0.00118	-70	62	10	-0.96	-0.91667	1.25926
-0.00118	-70	60	10	-0.93333	-1.38333	1.40741
-0.00118	-70	60	6	-1.14667	-1.41667	1.43704
-0.00117	-70	62	6	-0.96	-1.61667	1.31852
-0.00117	-68	62	4	-1.01333	-1.35	1.52593
-0.00117	-68	62	2	-0.93333	-1.28333	1.4963
-0.00117	-66	62	4	-0.96	-1.31667	1.4963
-0.00117	-66	62	4	-0.85333	-1.65	1.25926
-0.00116	-66	66	0	-0.93333	-1.41667	1.22963
-0.00116	-66	62	0	-0.93333	-1.31667	1.46667
-0.00116	-66	68	0	-1.09333	-1.58333	1.40741
-0.00116	-64	66	-4	-0.88	-1.51667	1.08148
-0.00116	-64	64	-2	-0.98667	-1.65	1.58519
-0.00115	-64	66	-2	-0.88	-1.41667	1.64444
-0.00115	-64	68	-6	-1.04	-1.71667	1.25926
-0.00115	-60	70	-4	-0.74667	-1.41667	1.25926
-0.00115	-62	66	-8	-0.82667	-1.35	1.34815
-0.00115	-58	68	-8	-0.72	-1.45	1.43704
-0.00114	-62	70	-10	-0.72	-1.45	1.64444
-0.00114	-60	72	-12	-0.82667	-1.78333	1.17037
-0.00114	-58	70	-10	-0.69333	-1.55	1.4963
-0.00114	-60	66	-12	-0.8	-1.65	1.37778
-0.00114	-58	72	-12	-0.61333	-1.55	1.37778
-0.00113	-58	72	-14	-0.64	-1.71667	1.46667
-0.00113	-56	72	-16	-0.53333	-1.31667	1.58519
-0.00113	-56	74	-14	-0.53333	-1.78333	1.31852
-0.00113	-56	72	-16	-0.58667	-1.48333	1.28889
-0.00113	-52	70	-16	-0.58667	-1.58333	1.25926
-0.00112	-56	70	-18	-0.64	-1.51667	1.2
-0.00112	-54	72	-16	-0.53333	-1.45	1.25926
-0.00112	-54	72	-22	-0.53333	-1.75	1.46667
-0.00112	-52	74	-22	-0.64	-1.81667	1.31852
-0.00112	-48	70	-24	-0.61333	-1.95	1.7037
-0.00111	-52	74	-24	-0.32	-1.35	1.2
-0.00111	-50	72	-24	-0.66667	-1.55	1.40741
-0.00111	-52	74	-24	-0.64	-1.58333	1.37778
-0.00111	-50	74	-26	-0.56	-1.55	1.52593
-0.00111	-46	74	-28	-0.4	-1.55	0.99259
-0.0011	-48	74	-28	-0.42667	-1.88333	1.22963
-0.0011	-48	74	-30	-0.50667	-1.48333	1.64444
-0.0011	-46	74	-30	-0.58667	-1.95	1.46667
-0.0011	-46	74	-28	-0.24	-1.55	1.05185
-0.0011	-46	76	-28	-0.32	-1.75	1.17037
-0.00109	-44	74	-32	-0.69333	-1.88333	1.40741
-0.00109	-42	72	-32	-0.4	-1.85	1.22963
-0.00109	-42	74	-34	-0.42667	-1.85	1.31852
-0.00109	-44	74	-36	-0.29333	-1.71667	1.2
-0.00109	-36	76	-36	-0.16	-1.68333	1.02222
-0.00108	-40	74	-38	-0.13333	-1.58333	1.34815
-0.00108	-38	74	-36	-0.32	-1.65	1.40741
-0.00108	-40	76	-38	-0.26667	-1.75	1.05185
-0.00108	-38	74	-38	-0.32	-1.85	1.11111
-0.00108	-38	76	-38	-0.4	-1.71667	1.17037
-0.00107	-36	76	-38	-0.48	-1.71667	1.22963
-0.00107	-34	74	-40	-0.29333	-1.75	1.14074
-0.00107	-34	74	-40	-0.13333	-1.95	1.43704
-0.00107	-32	74	-42	-0.24	-1.98333	1.14074
-0.00107	-34	76	-42	-0.21333	-2.01667	1.14074
-0.00106	-30	74	-46	-0.08	-1.98333	1.08148
-0.00106	-30	76	-44	-0.10667	-1.91667	1.25926
-0.00106	-28	74	-46	-0.08	-1.88333	1.17037
-0.00106	-30	74	-48	-0.26667	-1.85	1.14074
-0.00106	-28	76	-48	-0.05333	-1.98333	1.14074
-0.00105	-26	76	-48	-0.02667	-2.05	0.99259
-0.00105	-28	74	-52	-0.13333	-2.15	0.63704
-0.00105	-28	72	-48	-0.08	-2.05	0.81481
-0.00105	-22	76	-48	-0.18667	-1.68333	0.9037
-0.00105	-20	74	-52	0.08	-2.05	1.02222
-0.00104	-22	74	-50	-0.26667	-1.98333	0.84444
-0.00104	-22	74	-54	0.21333	-1.78333	0.72593
-0.00104	-22	70	-52	0.02667	-1.78333	0.84444
-0.00104	-20	72	-52	-0.05333	-1.91667	0.9037
-0.00104	-18	72	-54	-0.16	-1.98333	0.81481
-0.00103	-20	72	-54	0.02667	-2.35	0.84444
-0.00103	-16	70	-54	0.02667	-1.88333	0.6963
-0.00103	-16	72	-56	0	-1.75	0.9037
-0.00103	-14	72	-60	0.21333	-2.15	1.11111
-0.00103	-14	70	-58	-0.05333	-2.15	0.63704
-0.00102	-12	70	-58	0.10667	-1.98333	0.51852
-0.00102	-10	70	-58	0.08	-2.18333	0.78519
-0.00102	-10	70	-60	0.08	-2.55	0.72593
-0.00102	-12	70	-60	0.16	-1.98333	0.54815
-0.00102	-8	68	-60	0.24	-2.08333	0.66667
-0.00101	-8	70	-60	0.24	-2.18333	0.72593
-0.00101	-8	70	-62	0.42667	-2.05	0.54815
-0.00101	-6	68	-64	0.29333	-2.01667	0.60741
-0.00101	-8	68	-60	0.13333	-2.01667	0.37037
-0.00101	-4	68	-64	0.42667	-2.15	0.48889
-0.001	-2	68	-64	0.61333	-2.01667	0.34074
-0.001	0	66	-64	0.21333	-2.08333	0.48889
-0.001	-2	64	-66	0.37333	-1.91667	0.54815
-0.000998	-2	64	-66	0.50667	-1.88333	0.45926
-0.000996	0	64	-64	0.53333	-2.11667	0.4
-0.000994	2	66	-64	0.50667	-2.11667	0.34074
-0.000992	2	64	-66	0.48	-2.08333	0.31111
-0.00099	6	62	-66	0.53333	-2.01667	0.63704
-0.000988	6	64	-68	0.45333	-2.21667	0.6963
-0.000986	6	64	-68	0.72	-1.88333	0.57778
-0.000984	6	60	-68	0.74667	-1.85	0.45926
-0.000982	8	62	-70	0.42667	-2.08333	0.13333
-0.00098	8	62	-70	0.77333	-1.88333	0.19259
-0.000978	10	58	-68	0.96	-1.98333	0.34074
-0.000976	10	60	-66	0.77333	-1.85	0.22222
-0.000974	12	58	-70	0.85333	-2.25	0.22222
-0.000972	14	58	-72	0.82667	-1.85	0.04444
-0.00097	16	58	-72	0.77333	-1.71667	0.07407
-0.000968	14	56	-70	0.85333	-1.75	0.01481
-0.000966	16	58	-70	0.82667	-2.15	-0.16296
-0.000964	16	58	-72	0.72	-2.25	0.13333
-0.000962	18	54	-72	0.72	-2.01667	0.07407
-0.00096	16	56	-70	1.06667	-2.05	0.04444
-0.000958	18	54	-74	1.33333	-1.78333	0.07407
-0.000956	18	54	-74	0.77333	-2.11667	-0.01481
-0.000954	20	52	-74	1.01333	-1.85	0.19259
-0.000952	20	52	-76	1.06667	-2.01667	-0.07407
-0.00095	22	52	-74	0.98667	-1.65	0.01481
-0.000948	22	50	-74	1.04	-1.88333	-0.07407
-0.000946	22	48	-70	1.17333	-1.88333	-0.19259
-0.000944	26	48	-74	1.06667	-1.75	-0.22222
-0.000942	26	48	-76	1.04	-1.81667	-0.13333
-0.00094	26	46	-74	1.09333	-1.78333	0.04444
-0.000938	26	48	-76	1.17333	-1.91667	0.04444
-0.000936	28	42	-74	1.25333	-1.61667	-0.16296
-0.000934	28	48	-76	0.90667	-1.65	0.19259
-0.000932	30	46	-76	1.17333	-1.68333	-0.34074
-0.00093	30	44	-78	1.25333	-1.85	-0.34074
-0.000928	30	44	-74	1.01333	-1.88333	-0.37037
-0.000926	32	42	-74	1.22667	-1.88333	-0.16296
-0.000924	32	40	-74	1.14667	-1.75	-0.42963
-0.000922	32	42	-74	1.14667	-1.75	-0.16296
-0.00092	34	38	-74	1.30667	-1.51667	-0.25185
-0.000918	34	38	-78	1.22667	-1.81667	0.01481
-0.000916	36	38	-76	1.25333	-1.55	-0.28148
-0.000914	34	36	-74	1.22667	-1.55	-0.13333
-0.000912	38	36	-74	1.44	-1.48333	-0.22222
-0.00091	40	36	-76	1.38667	-1.51667	-0.28148
-0.000908	38	34	-78	1.25333	-1.45	-0.42963
-0.000906	40	34	-74	1.22667	-1.61667	-0.34074
-0.000904	40	32	-74	1.14667	-1.35	-0.48889
-0.000902	44	32	-76	1.28	-1.45	-0.45926
-0.0009	42	34	-76	1.22667	-1.21667	-0.4
-0.000898	44	28	-76	1.22667	-1.51667	-0.48889
-0.000896	42	30	-74	1.49333	-1.21667	-0.48889
-0.000894	46	26	-74	1.30667	-1.45	-0.31111
-0.000892	46	26	-76	1.41333	-1.35	-0.42963
-0.00089	48	28	-74	1.38667	-1.38333	-0.60741
-0.000888	48	24	-76	1.25333	-1.28333	-0.57778
-0.000886	46	24	-76	1.44	-1.41667	-0.60741
-0.000884	48	26	-72	1.33333	-1.51667	-0.60741
-0.000882	50	24	-76	1.30667	-1.45	-0.51852
-0.00088	48	22	-74	1.49333	-1.58333	-0.4
-0.000878	50	22	-72	1.41333	-1.45	-0.84444
-0.000876	52	20	-74	1.36	-1.28333	-0.48889
-0.000874	54	22	-74	1.36	-1.05	-0.87407
-0.000872	54	18	-74	1.49333	-1.48333	-0.66667
-0.00087	50	18	-74	1.41333	-0.91667	-0.87407
-0.000868	54	18	-72	1.46667	-1.01667	-0.42963
-0.000866	54	18	-72	1.57333	-1.28333	-0.57778
-0.000864	56	18	-74	1.36	-1.18333	-0.6963
-0.000862	54	14	-72	1.46667	-0.91667	-0.9037
-0.00086	58	12	-70	1.33333	-1.08333	-0.66667
-0.000858	58	14	-74	1.49333	-1.38333	-0.96296
-0.000856	58	12	-72	1.41333	-1.08333	-0.66667
-0.000854	60	10	-70	1.38667	-1.08333	-0.81481
-0.000852	56	8	-70	1.49333	-0.91667	-0.96296
-0.00085	58	10	-70	1.38667	-1.08333	-0.84444
-0.000848	60	10	-70	1.54667	-1.18333	-1.02222
-0.000846	62	10	-70	1.54667	-0.78333	-1.08148
-0.000844	60	6	-66	1.52	-0.61667	-1.08148
-0.000842	60	6	-68	1.41333	-0.81667	-1.08148
-0.00084	62	4	-68	1.57333	-0.88333	-1.02222
-0.000838	62	2	-70	1.41333	-1.08333	-1.2
-0.000836	62	4	-70	1.6	-0.95	-1.22963
-0.000834	62	4	-64	1.62667	-0.91667	-1.28889
-0.000832	62	0	-66	1.6	-0.71667	-0.87407
-0.00083	66	0	-64	1.6	-0.85	-1.22963
-0.000828	62	0	-66	1.52	-1.08333	-1.43704
-0.000826	68	-4	-64	1.68	-0.68333	-0.81481
-0.000824	66	-2	-66	1.70667	-0.78333	-0.96296
-0.000822	64	-2	-64	1.49333	-0.71667	-1.46667
-0.00082	66	-6	-60	1.54667	-0.65	-1.37778
-0.000818	68	-4	-64	1.65333	-0.68333	-1.40741
-0.000816	70	-8	-64	1.68	-0.78333	-1.34815
-0.000814	66	-8	-60	1.6	-0.81667	-1.52593
-0.000812	68	-10	-60	1.44	-0.95	-1.22963
-0.00081	70	-12	-60	1.38667	-0.98333	-1.17037
-0.000808	72	-10	-58	1.46667	-0.55	-1.58519
-0.000806	70	-12	-60	1.57333	-0.51667	-1.67407
-0.000804	66	-12	-58	1.38667	-0.65	-1.55556
-0.000802	72	-14	-60	1.68	-0.58333	-1.34815
-0.0008	72	-16	-56	1.57333	-0.75	-1.46667
-0.000798	72	-14	-56	1.70667	-0.78333	-1.37778
-0.000796	74	-16	-56	1.41333	-0.41667	-1.61481
-0.000794	72	-16	-56	1.57333	-0.61667	-1.61481
-0.000792	70	-18	-54	1.57333	-0.51667	-1.61481
-0.00079	70	-16	-54	1.57333	-0.88333	-1.64444
-0.000788	72	-22	-52	1.54667	-0.78333	-1.43704
-0.000786	72	-22	-52	1.57333	-0.48333	-1.46667
-0.000784	74	-24	-54	1.25333	-0.65	-1.67407
-0.000782	70	-24	-52	1.70667	-0.88333	-1.73333
-0.00078	74	-24	-50	1.62667	-0.61667	-1.58519
-0.000778	72	-24	-50	1.52	-0.28333	-1.58519
-0.000776	74	-26	-50	1.54667	-0.55	-1.76296
-0.000774	74	-28	-48	1.28	-0.48333	-1.40741
-0.000772	74	-28	-48	1.49333	-0.28333	-1.64444
-0.00077	74	-30	-48	1.54667	-0.28333	-1.73333
-0.000768	74	-30	-46	1.46667	-0.31667	-1.55556
-0.000766	74	-28	-46	1.38667	-0.28333	-1.76296
-0.000764	74	-28	-46	1.38667	-0.35	-1.76296
-0.000762	76	-32	-44	1.41333	-0.55	-1.7037
-0.00076	74	-32	-44	1.46667	-0.21667	-1.82222
-0.000758	72	-34	-40	1.38667	-0.08333	-1.58519
-0.000756	74	-36	-42	1.41333	-0.05	-1.85185
-0.000754	74	-36	-40	1.38667	-0.25	-1.94074
-0.000752	76	-38	-38	1.30667	-0.11667	-1.82222
-0.00075	74	-36	-38	1.44	-0.38333	-1.91111
-0.000748	74	-38	-40	1.54667	-0.11667	-1.82222
-0.000746	76	-38	-38	1.33333	-0.05	-1.91111
-0.000744	74	-38	-38	1.36	-0.21667	-2
-0.000742	76	-38	-36	1.30667	-0.01667	-1.94074
-0.00074	76	-40	-34	1.25333	-0.41667	-1.88148
-0.000738	74	-40	-32	1.38667	-0.28333	-1.85185
-0.000736	74	-42	-34	1.28	-0.01667	-2.02963
-0.000734	74	-42	-32	1.36	-0.28333	-1.91111
-0.000732	76	-46	-32	1.2	0.11667	-2.14815
-0.00073	74	-44	-32	1.22667	-0.11667	-2.02963
-0.000728	76	-46	-34	1.28	-0.25	-2.14815
-0.000726	74	-48	-30	1.44	0.08333	-2.26667
-0.000724	74	-48	-26	1.04	0.05	-2.23704
-0.000722	76	-48	-28	1.17333	0.11667	-1.79259
-0.00072	76	-52	-26	1.06667	0.01667	-2
-0.000718	74	-48	-26	1.06667	0.25	-2.11852
-0.000716	72	-48	-26	1.14667	0.31667	-2.23704
-0.000714	76	-52	-24	1.17333	0.15	-2.2963
-0.000712	74	-50	-26	1.2	0.11667	-1.91111
-0.00071	74	-54	-20	1.12	-0.01667	-2.11852
-0.000708	74	-52	-22	1.36	0.08333	-2.32593
-0.000706	70	-52	-22	1.25333	0.08333	-2.14815
-0.000704	72	-54	-22	1.14667	0.25	-2.02963
-0.000702	72	-54	-20	1.04	0.35	-2.17778
-0.0007	72	-54	-18	1.12	0.08333	-2.05926
-0.000698	70	-56	-18	1.04	0.38333	-2.08889
-0.000696	72	-60	-18	0.85333	0.08333	-2.44444
-0.000694	72	-58	-14	0.98667	0.45	-2.23704
-0.000692	70	-58	-14	1.06667	0.41667	-2.17778
-0.00069	70	-58	-14	1.09333	0.28333	-2.20741
-0.000688	70	-60	-12	1.04	0.45	-2.11852
-0.000686	70	-60	-10	1.06667	0.51667	-2.2963
-0.000684	70	-60	-8	0.96	0.51667	-2.26667
-0.000682	68	-60	-10	1.06667	0.51667	-2.2963
-0.00068	70	-62	-10	0.69333	0.68333	-2.14815
-0.000678	70	-64	-6	0.82667	0.55	-2.35556
-0.000676	68	-60	-6	1.06667	0.35	-2.17778
-0.000674	68	-64	-6	0.88	0.58333	-2.11852
-0.000672	68	-64	-4	1.04	0.68333	-2.26667
-0.00067	68	-64	-4	0.93333	0.65	-2.41481
-0.000668	66	-66	-2	0.96	0.81667	-2.38519
-0.000666	64	-66	0	0.93333	0.61667	-2.23704
-0.000664	64	-64	0	0.90667	1.05	-2.14815
-0.000662	64	-64	0	0.74667	0.71667	-2.26667
-0.00066	66	-66	2	0.77333	1.15	-2.23704
-0.000658	64	-66	4	0.64	0.75	-1.94074
-0.000656	62	-68	2	0.82667	0.78333	-2.17778
-0.000654	64	-68	4	0.45333	0.95	-2.05926
-0.000652	64	-68	6	0.69333	0.95	-2.17778
-0.00065	60	-70	8	0.61333	0.88333	-2.14815
-0.000648	62	-70	8	0.77333	0.98333	-2.23704
-0.000646	62	-68	8	0.66667	0.61667	-2.41481
-0.000644	58	-66	8	0.72	0.85	-2.47407
-0.000642	60	-70	10	0.64	1.05	-2.32593
-0.00064	58	-72	10	0.50667	1.11667	-2.05926
-0.000638	58	-72	12	0.45333	0.81667	-2.11852
-0.000636	58	-70	12	0.48	0.58333	-2.23704
-0.000634	56	-70	16	0.50667	0.78333	-2.05926
-0.000632	58	-72	16	0.69333	0.81667	-2.23704
-0.00063	58	-72	16	0.53333	0.68333	-2.02963
-0.000628	54	-70	20	0.37333	0.81667	-2.20741
-0.000626	56	-74	18	0.53333	0.68333	-2.05926
-0.000624	54	-74	18	0.45333	0.91667	-2.17778
-0.000622	54	-74	20	0.45333	0.91667	-2.08889
-0.00062	52	-76	20	0.53333	0.91667	-1.85185
-0.000618	52	-74	22	0.37333	0.85	-2.23704
-0.000616	52	-74	22	0.45333	0.95	-2.26667
-0.000614	50	-70	22	0.4	1.08333	-2.2963
-0.000612	48	-74	24	0.56	1.08333	-2.17778
-0.00061	48	-76	24	0.37333	0.98333	-2.05926
-0.000608	48	-74	26	0.37333	0.95	-2.02963
-0.000606	46	-76	26	0.42667	0.88333	-2.20741
-0.000604	48	-74	28	0.32	1.11667	-1.97037
-0.000602	42	-76	28	0.21333	0.81667	-2.2963
-0.0006	48	-76	28	0.16	0.81667	-2.14815
-0.000598	46	-78	30	0.13333	0.95	-2.11852
-0.000596	44	-74	32	0.32	1.05	-1.91111
-0.000594	44	-74	30	0.13333	1.25	-2.08889
-0.000592	42	-74	30	0.10667	1.18333	-2.02963
-0.00059	40	-74	34	0.18667	0.91667	-2
-0.000588	42	-74	32	0.24	1.05	-2.17778
-0.000586	38	-78	34	0.24	1.18333	-2.08889
-0.000584	38	-76	36	0.13333	0.78333	-2.11852
-0.000582	38	-74	38	0.10667	1.15	-1.94074
-0.00058	36	-74	38	0.02667	1.61667	-2
-0.000578	36	-76	38	0	1.18333	-1.88148
-0.000576	36	-78	38	0.21333	0.91667	-2.14815
-0.000574	34	-74	36	-0.08	1.11667	-1.85185
-0.000572	34	-74	40	0.05333	1.21667	-1.82222
-0.00057	32	-76	42	0.02667	1.31667	-1.76296
-0.000568	32	-76	42	0.05333	0.91667	-2.14815
-0.000566	34	-76	42	0.05333	1.35	-2.05926
-0.000564	28	-74	42	0	1.15	-1.76296
-0.000562	30	-74	44	0.08	1.35	-1.97037
-0.00056	26	-76	46	-0.10667	1.28333	-1.85185
-0.000558	26	-74	48	-0.08	1.45	-1.85185
-0.000556	28	-76	46	-0.13333	1.28333	-2
-0.000554	24	-76	48	-0.13333	1.51667	-1.55556
-0.000552	24	-72	50	0.10667	1.25	-1.61481
-0.00055	26	-76	48	-0.26667	1.21667	-1.97037
-0.000548	24	-74	52	-0.05333	1.18333	-1.82222
-0.000546	22	-72	50	-0.02667	1.15	-1.73333
-0.000544	22	-74	52	0.05333	1.35	-1.79259
-0.000542	20	-74	52	-0.13333	1.38333	-1.61481
-0.00054	22	-74	50	-0.34667	1.41667	-1.82222
-0.000538	18	-74	56	-0.05333	1.31667	-1.79259
-0.000536	18	-72	56	-0.29333	1.35	-1.7037
-0.000534	18	-72	54	-0.29333	1.21667	-1.67407
-0.000532	18	-74	54	-0.34667	1.25	-1.58519
-0.00053	18	-72	56	-0.29333	1.41667	-1.37778
-0.000528	14	-70	56	-0.29333	1.48333	-1.52593
-0.000526	12	-74	56	-0.16	1.21667	-1.4963
-0.000524	14	-72	56	-0.4	1.15	-1.46667
-0.000522	12	-70	58	-0.34667	1.21667	-1.64444
-0.00052	10	-70	58	-0.45333	1.18333	-1.58519
-0.000518	8	-70	58	-0.48	1.41667	-1.61481
-0.000516	10	-70	60	-0.4	1.28333	-1.34815
-0.000514	10	-70	62	-0.32	1.61667	-1.55556
-0.000512	10	-66	60	-0.4	1.35	-1.37778
-0.00051	6	-68	62	-0.53333	1.05	-1.37778
-0.000508	6	-68	62	-0.56	1.61667	-1.28889
-0.000506	4	-70	62	-0.42667	1.21667	-1.31852
-0.000504	2	-70	64	-0.56	1.31667	-1.28889
-0.000502	4	-64	64	-0.69333	1.38333	-1.34815
-0.0005	4	-66	66	-0.4	1.41667	-1.2
-0.000498	0	-64	64	-0.48	0.95	-1.22963
-0.000496	0	-66	66	-0.58667	1.21667	-1.40741
-0.000494	0	-64	66	-0.56	1.35	-1.43704
-0.000492	-4	-66	64	-0.64	1.35	-1.17037
-0.00049	-2	-64	66	-0.77333	1.18333	-1.28889
-0.000488	-2	-60	66	-0.8	1.35	-0.93333
-0.000486	-6	-64	66	-0.72	1.38333	-1.05185
-0.000484	-4	-64	66	-0.85333	1.35	-0.87407
-0.000482	-8	-60	70	-0.85333	1.15	-1.22963
-0.00048	-8	-60	66	-0.93333	1.18333	-1.05185
-0.000478	-10	-60	70	-0.90667	1.41667	-1.02222
-0.000476	-12	-58	70	-0.96	1.15	-1.28889
-0.000474	-10	-60	70	-1.04	1.18333	-1.11111
-0.000472	-12	-58	68	-1.06667	1.35	-0.87407
-0.00047	-12	-60	72	-0.90667	1.38333	-1.22963
-0.000468	-14	-56	74	-0.96	1.35	-0.96296
-0.000466	-16	-56	72	-0.98667	1.25	-1.11111
-0.000464	-14	-56	70	-1.12	1.11667	-1.28889
-0.000462	-16	-56	72	-0.93333	1.48333	-0.84444
-0.00046	-16	-54	70	-1.09333	0.98333	-0.99259
-0.000458	-18	-54	72	-1.01333	1.11667	-1.17037
-0.000456	-16	-52	70	-1.09333	1.21667	-0.87407
-0.000454	-22	-52	72	-1.12	0.78333	-0.93333
-0.000452	-22	-54	74	-1.12	1.15	-0.63704
-0.00045	-24	-52	74	-1.04	1.21667	-0.96296
-0.000448	-24	-50	74	-1.41333	1.25	-0.63704
-0.000446	-24	-50	72	-1.14667	1.28333	-0.6963
-0.000444	-24	-50	74	-1.04	0.85	-0.66667
-0.000442	-26	-48	72	-1.14667	1.21667	-0.96296
-0.00044	-28	-48	74	-1.06667	1.18333	-0.6963
-0.000438	-28	-48	72	-1.22667	1.08333	-0.87407
-0.000436	-30	-46	72	-1.22667	1.41667	-0.75556
-0.000434	-30	-46	74	-1.01333	0.91667	-0.6963
-0.000432	-28	-46	74	-1.17333	1.21667	-0.4
-0.00043	-28	-44	78	-1.30667	1.11667	-0.72593
-0.000428	-32	-44	74	-1.33333	0.81667	-0.4
-0.000426	-32	-40	76	-1.25333	1.25	-0.54815
-0.000424	-34	-42	76	-1.30667	1.21667	-0.60741
-0.000422	-36	-40	74	-1.28	0.95	-0.57778
-0.00042	-36	-38	76	-1.49333	0.91667	-0.48889
-0.000418	-38	-38	74	-1.28	0.78333	-0.31111
-0.000416	-36	-40	76	-1.41333	1.08333	-0.34074
-0.000414	-38	-38	76	-1.22667	1.01667	-0.60741
-0.000412	-38	-38	76	-1.28	0.88333	-0.13333
-0.00041	-38	-36	76	-1.28	1.08333	-0.31111
-0.000408	-38	-34	76	-1.38667	0.81667	-0.60741
-0.000406	-40	-32	74	-1.38667	1.15	-0.63704
-0.000404	-40	-34	76	-1.30667	0.98333	-0.54815
-0.000402	-42	-32	76	-1.28	1.15	-0.42963
-0.0004	-42	-32	74	-1.38667	0.85	-0.54815
-0.000398	-46	-32	76	-1.44	0.58333	-0.19259
-0.000396	-44	-34	76	-1.25333	0.68333	-0.34074
-0.000394	-46	-30	74	-1.49333	0.55	-0.19259
-0.000392	-48	-26	76	-1.41333	0.51667	-0.45926
-0.00039	-48	-28	76	-1.54667	0.71667	-0.42963
-0.000388	-48	-26	74	-1.38667	0.85	-0.28148
-0.000386	-52	-26	74	-1.46667	0.68333	-0.31111
-0.000384	-48	-26	74	-1.62667	0.68333	-0.4
-0.000382	-48	-24	76	-1.44	0.58333	-0.07407
-0.00038	-52	-26	74	-1.36	0.75	-0.48889
-0.000378	-50	-20	76	-1.6	0.75	-0.28148
-0.000376	-54	-22	74	-1.62667	0.85	-0.16296
-0.000374	-52	-22	74	-1.6	0.78333	-0.34074
-0.000372	-52	-22	72	-1.36	0.31667	-0.01481
-0.00037	-54	-20	74	-1.68	0.81667	-0.22222
-0.000368	-54	-18	72	-1.6	0.41667	-0.13333
-0.000366	-54	-18	72	-1.6	0.51667	-0.04444
-0.000364	-56	-18	74	-1.65333	0.71667	0.07407
-0.000362	-60	-14	72	-1.78667	0.55	0.22222
-0.00036	-58	-14	70	-1.78667	0.51667	-0.01481
-0.000358	-58	-14	70	-1.81333	0.28333	0.13333
-0.000356	-58	-12	66	-1.68	0.01667	-0.16296
-0.000354	-60	-10	70	-1.65333	0.15	0.16296
-0.000352	-60	-8	72	-1.62667	0.25	0.28148
-0.00035	-60	-10	70	-1.81333	0.11667	0.28148
-0.000348	-60	-10	72	-1.84	0.11667	-0.19259
-0.000346	-62	-6	68	-1.78667	0.51667	0.1037
-0.000344	-64	-6	68	-1.78667	0.35	0.31111
-0.000342	-60	-6	70	-1.68	0.58333	-0.04444
-0.00034	-64	-4	66	-1.78667	0.31667	0.37037
-0.000338	-64	-4	68	-1.73333	0.15	0.37037
-0.000336	-64	-2	64	-1.70667	0.15	0.13333
-0.000334	-66	0	66	-1.70667	0.08333	0.28148
-0.000332	-66	0	64	-1.78667	0.05	0.54815
-0.00033	-64	0	62	-1.68	0.05	0.4
-0.000328	-64	2	64	-1.68	0.08333	0.28148
-0.000326	-66	4	62	-1.68	0.11667	0.34074
-0.000324	-66	2	62	-1.70667	0.08333	0.42963
-0.000322	-68	4	62	-1.6	0.35	0.60741
-0.00032	-68	6	62	-1.73333	0.05	0.45926
-0.000318	-68	8	62	-1.70667	0.21667	0.4
-0.000316	-70	8	62	-1.73333	0.31667	0.60741
-0.000314	-70	8	60	-1.68	0.15	0.22222
-0.000312	-68	8	60	-1.73333	-0.08333	0.51852
-0.00031	-66	10	60	-1.78667	0.28333	0.34074
-0.000308	-70	10	58	-1.65333	-0.15	0.42963
-0.000306	-72	12	58	-1.78667	-0.11667	0.66667
-0.000304	-72	12	58	-1.73333	-0.11667	0.51852
-0.000302	-70	16	60	-1.65333	-0.08333	0.6963
-0.0003	-70	16	58	-1.73333	-0.11667	0.96296
-0.000298	-72	16	54	-1.84	0.01667	0.87407
-0.000296	-72	20	58	-1.62667	-0.01667	0.81481
-0.000294	-70	18	54	-1.84	0.05	0.66667
-0.000292	-74	18	56	-1.68	-0.15	0.66667
-0.00029	-74	20	54	-1.6	-0.11667	0.93333
-0.000288	-74	20	54	-1.68	-0.15	0.72593
-0.000286	-76	22	52	-1.84	0.01667	0.6963
-0.000284	-74	22	50	-1.73333	-0.38333	0.6963
-0.000282	-74	22	50	-1.78667	-0.25	0.60741
-0.00028	-70	24	52	-1.76	-0.38333	0.78519
-0.000278	-74	24	50	-1.70667	-0.31667	0.87407
-0.000276	-76	26	52	-1.6	-0.28333	0.84444
-0.000274	-74	26	48	-1.65333	-0.38333	0.93333
-0.000272	-76	28	48	-1.68	-0.48333	0.81481
-0.00027	-74	28	46	-1.65333	-0.61667	1.02222
-0.000268	-76	28	48	-1.57333	-0.05	0.87407
-0.000266	-76	30	48	-1.6	-0.31667	0.75556
-0.000264	-78	32	46	-1.68	-0.21667	0.78519
-0.000262	-74	30	42	-1.52	-0.28333	0.99259
-0.00026	-74	30	42	-1.17333	-0.51667	1.02222
-0.000258	-74	34	42	-1.78667	-0.35	0.93333
-0.000256	-74	32	42	-1.44	-0.48333	0.93333
-0.000254	-74	34	40	-1.44	-0.31667	1.05185
-0.000252	-78	36	40	-1.46667	-0.31667	1.02222
-0.00025	-76	38	38	-1.54667	-0.25	1.02222
-0.000248	-74	38	38	-1.41333	-0.38333	1.11111
-0.000246	-74	38	40	-1.62667	-0.65	1.17037
-0.000244	-76	38	36	-1.57333	-0.48333	1.2
-0.000242	-78	36	34	-1.62667	-0.68333	1.17037
-0.00024	-74	40	36	-1.54667	-0.65	0.81481
-0.000238	-74	42	32	-1.38667	-0.28333	0.99259
-0.000236	-76	42	32	-1.52	-0.31667	1.14074
-0.000234	-76	42	32	-1.44	-0.91667	1.02222
-0.000232	-76	42	30	-1.36	-0.65	0.9037
-0.00023	-74	44	30	-1.36	-0.65	0.96296
-0.000228	-74	46	32	-1.49333	-0.31667	1.2
-0.000226	-76	48	30	-1.36	-0.48333	1.28889
-0.000224	-74	46	28	-1.49333	-0.51667	1.22963
-0.000222	-76	48	28	-1.38667	-0.61667	1.31852
-0.00022	-76	50	26	-1.30667	-0.91667	1.25926
-0.000218	-72	48	26	-1.30667	-0.75	1.2
-0.000216	-76	52	26	-1.46667	-0.55	1.17037
-0.000214	-74	50	26	-1.46667	-0.61667	1.17037
-0.000212	-72	52	22	-1.2	-0.68333	1.28889
-0.00021	-74	52	24	-1.41333	-0.88333	1.37778
-0.000208	-74	50	22	-1.22667	-0.65	1.2
-0.000206	-74	56	20	-1.38667	-0.38333	1.37778
-0.000204	-74	56	24	-1.30667	-0.91667	1.17037
-0.000202	-72	54	18	-1.28	-0.95	1.46667
-0.0002	-72	54	16	-1.17333	-0.88333	1.28889
-0.000198	-74	56	18	-1.33333	-0.98333	1.46667
-0.000196	-72	56	18	-1.17333	-1.05	1.43704
-0.000194	-70	56	16	-1.14667	-0.81667	1.40741
-0.000192	-74	56	16	-1.28	-0.98333	1.2
-0.00019	-72	58	14	-1.25333	-0.85	1.46667
-0.000188	-70	58	12	-1.06667	-1.31667	1.46667
-0.000186	-70	58	12	-1.12	-1.18333	1.40741
-0.000184	-70	60	10	-1.14667	-1.38333	1.43704
-0.000182	-70	62	8	-1.06667	-1.15	1.34815
-0.00018	-70	60	10	-1.01333	-1.18333	1.37778
-0.000178	-66	62	6	-1.01333	-1.45	1.64444
-0.000176	-68	62	8	-1.06667	-1.08333	1.34815
-0.000174	-68	62	6	-0.66667	-1.35	1.4963
-0.000172	-70	64	2	-0.93333	-1.38333	1.2
-0.00017	-70	64	2	-0.93333	-1.45	1.43704
-0.000168	-64	66	6	-0.90667	-1.18333	1.58519
-0.000166	-66	64	0	-0.96	-1.58333	1.4963
-0.000164	-64	66	0	-0.90667	-1.75	1.4963
-0.000162	-66	66	2	-0.96	-1.38333	1.22963
-0.00016	-64	64	0	-0.85333	-1.35	1.31852
-0.000158	-66	66	-4	-0.82667	-1.48333	1.31852
-0.000156	-64	66	-2	-0.82667	-1.35	1.28889
-0.000154	-60	66	-2	-0.85333	-1.51667	1.43704
-0.000152	-64	66	-4	-0.85333	-1.45	1.43704
-0.00015	-64	70	-4	-0.72	-1.38333	1.46667
-0.000148	-60	66	-4	-0.85333	-1.65	1.46667
-0.000146	-60	70	-8	-0.82667	-1.31667	1.40741
-0.000144	-60	70	-8	-0.8	-1.38333	1.55556
-0.000142	-58	70	-8	-0.90667	-1.45	1.25926
-0.00014	-60	68	-10	-0.74667	-1.41667	1.52593
-0.000138	-58	72	-10	-0.66667	-1.31667	1.40741
-0.000136	-60	74	-14	-0.72	-1.75	1.28889
-0.000134	-56	72	-14	-0.69333	-1.55	1.28889
-0.000132	-56	70	-16	-0.64	-1.65	1.67407
-0.00013	-56	72	-16	-0.77333	-1.68333	1.61481
-0.000128	-56	70	-16	-0.53333	-1.68333	1.46667
-0.000126	-54	72	-18	-0.56	-1.71667	1.28889
-0.000124	-54	70	-18	-0.56	-1.81667	1.52593
-0.000122	-52	72	-20	-0.82667	-1.68333	1.08148
-0.00012	-52	74	-20	-0.42667	-1.51667	1.4963
-0.000118	-54	74	-22	-0.58667	-1.61667	1.14074
-0.000116	-52	74	-22	-0.50667	-1.55	1.31852
-0.000114	-50	72	-24	-0.64	-1.81667	1.37778
-0.000112	-50	74	-24	-0.56	-1.78333	1.05185
-0.00011	-50	72	-24	-0.45333	-2.01667	1.43704
-0.000108	-48	74	-26	-0.64	-1.61667	1.28889
-0.000106	-48	72	-28	-0.64	-1.61667	1.22963
-0.000104	-48	72	-30	-0.48	-1.71667	1.28889
-0.000102	-46	74	-26	-0.32	-2.01667	1.34815
-0.0001	-46	74	-30	-0.42667	-1.81667	1.14074
-9.8e-05	-46	78	-30	-0.34667	-1.45	1.25926
-9.6e-05	-44	74	-34	-0.42667	-1.88333	1.40741
-9.4e-05	-44	76	-32	-0.29333	-1.45	0.99259
-9.2e-05	-40	76	-32	-0.34667	-1.85	1.28889
-9e-05	-42	74	-34	-0.08	-1.58333	1.08148
-8.8e-05	-40	76	-34	-0.32	-1.48333	1.22963
-8.6e-05	-38	74	-38	-0.21333	-1.78333	1.17037
-8.4e-05	-38	76	-36	-0.24	-1.75	1.31852
-8.2e-05	-40	76	-36	-0.26667	-1.55	1.08148
-8e-05	-38	76	-38	-0.29333	-1.75	1.22963
-7.8e-05	-38	76	-38	-0.34667	-1.91667	1.34815
-7.6e-05	-36	76	-40	-0.10667	-1.81667	1.34815
-7.4e-05	-34	74	-40	-0.24	-1.65	1.31852
-7.2e-05	-32	76	-42	-0.37333	-1.95	1.4963
-7e-05	-34	76	-42	-0.32	-1.88333	1.22963
-6.8e-05	-32	74	-42	-0.21333	-1.81667	1.22963
-6.6e-05	-32	76	-42	-0.34667	-1.98333	0.99259
-6.4e-05	-32	76	-42	-0.34667	-1.81667	1.05185
-6.2e-05	-34	74	-42	0	-1.98333	0.99259
-6e-05	-30	76	-46	-0.18667	-2.05	1.28889
-5.8e-05	-26	76	-48	-0.13333	-1.91667	0.84444
-5.6e-05	-28	74	-50	-0.13333	-1.78333	0.99259
-5.4e-05	-26	74	-48	0.05333	-1.78333	1.05185
-5.2e-05	-26	74	-48	-0.16	-1.81667	0.72593
-5e-05	-26	76	-50	-0.10667	-1.81667	1.05185
-4.8e-05	-24	74	-48	0.13333	-1.71667	0.93333
-4.6e-05	-26	76	-54	0	-2.11667	0.96296
-4.4e-05	-20	74	-50	-0.02667	-1.81667	0.84444
-4.2e-05	-22	74	-50	0.02667	-2.08333	0.9037
-4e-05	-22	72	-52	0	-1.98333	0.96296
-3.8e-05	-22	74	-54	0.02667	-2.11667	0.78519
-3.6e-05	-20	72	-54	0.10667	-1.95	0.84444
-3.4e-05	-18	72	-54	0.13333	-2.11667	0.93333
-3.2e-05	-18	74	-54	0	-1.95	0.57778
-3e-05	-18	72	-58	0	-2.08333	0.54815
-2.8e-05	-14	70	-56	0.05333	-1.88333	0.84444
-2.6e-05	-14	70	-56	0.16	-2.11667	0.57778
-2.4e-05	-14	66	-56	0.10667	-2.18333	0.63704
-2.2e-05	-12	70	-60	0.05333	-2.15	0.93333
-2e-05	-10	72	-60	0.16	-2.21667	0.57778
-1.8e-05	-8	70	-60	0.26667	-2.08333	0.57778
-1.6e-05	-10	72	-60	0.21333	-2.18333	0.57778
-1.4e-05	-10	68	-62	0.21333	-2.08333	0.75556
-1.2e-05	-6	68	-62	0	-2.11667	0.57778
-1e-05	-6	70	-64	0.24	-2.28333	0.93333
-8e-06	-6	66	-62	0.4	-2.15	0.60741
-6e-06	-4	68	-64	0.37333	-1.91667	0.60741
-4e-06	-4	64	-64	0.24	-2.18333	0.66667
-2e-06	-2	66	-64	0.56	-2.05	0.31111
1e-15	0	64	-66	0.48	-2.05	0.6963
2e-06	0	62	-62	0.53333	-2.08333	0.57778
4e-06	0	64	-64	0.48	-1.81667	0.22222
6e-06	2	62	-66	0.53333	-2.08333	0.45926
8e-06	4	62	-68	0.50667	-1.88333	0.34074
1e-05	2	62	-66	0.56	-2.11667	0.37037
1.2e-05	4	62	-70	0.64	-2.15	0.34074
1.4e-05	6	62	-68	0.48	-2.18333	0.34074
1.6e-05	8	62	-68	0.61333	-1.91667	0.45926
1.8e-05	8	60	-68	0.82667	-2.05	0.1037
2e-05	8	60	-70	0.74667	-1.98333	0.45926
2.2e-05	8	60	-70	0.69333	-2.25	0.31111
2.4e-05	10	58	-72	0.72	-2.15	0.37037
2.6e-05	10	58	-70	0.77333	-2.08333	0.31111
2.8e-05	12	58	-70	0.88	-2.21667	0.37037
3e-05	12	60	-72	0.88	-2.15	0.22222
3.2e-05	16	58	-70	0.72	-1.88333	0.13333
3.4e-05	16	54	-72	0.77333	-2.21667	0.19259
3.6e-05	16	58	-72	0.82667	-1.88333	0.42963
3.8e-05	20	54	-72	1.01333	-2.01667	0.19259
4e-05	18	56	-72	0.96	-2.08333	0.1037
4.2e-05	18	54	-72	1.12	-1.75	0.13333
4.4e-05	20	54	-74	0.88	-1.95	0.28148
4.6e-05	20	52	-72	1.28	-1.91667	0.07407
4.8e-05	22	50	-74	1.06667	-1.75	0.13333
5e-05	22	50	-74	1.14667	-1.85	0.07407
5.2e-05	22	52	-76	0.96	-1.88333	-0.19259
5.4e-05	24	50	-74	1.09333	-2.05	0.16296
5.6e-05	24	52	-74	1.01333	-1.75	0.04444
5.8e-05	26	48	-74	1.22667	-1.85	0.13333
6e-05	26	48	-76	0.90667	-1.75	-0.19259
6.2e-05	28	46	-76	1.17333	-1.68333	0.22222
6.4e-05	28	48	-76	1.12	-2.05	0.04444
6.6e-05	28	48	-76	1.06667	-1.68333	-0.04444
6.8e-05	30	46	-76	0.96	-1.81667	-0.31111
7e-05	32	42	-76	1.12	-1.85	-0.28148
7.2e-05	30	42	-76	1.12	-1.91667	-0.22222
7.4e-05	30	42	-76	1.17333	-1.88333	-0.34074
7.6e-05	34	42	-76	1.04	-1.81667	-0.13333
7.8e-05	32	40	-74	1.09333	-1.85	-0.22222
8e-05	34	40	-76	1.14667	-1.78333	0.04444
8.2e-05	36	38	-76	1.14667	-1.81667	-0.28148
8.4e-05	38	38	-74	1.17333	-1.68333	-0.25185
8.6e-05	38	40	-74	1.36	-1.78333	-0.07407
8.8e-05	38	36	-76	1.44	-1.71667	-0.28148
9e-05	38	34	-76	1.14667	-1.78333	-0.28148
9.2e-05	36	36	-74	1.33333	-1.45	-0.42963
9.4e-05	40	32	-76	1.30667	-1.68333	-0.22222
9.6e-05	42	32	-76	1.12	-1.68333	-0.16296
9.8e-05	42	32	-76	1.12	-1.65	-0.54815
0.0001	42	30	-78	1.14667	-1.95	-0.42963
0.000102	42	30	-72	1.46667	-1.61667	-0.25185
0.000104	44	32	-76	1.38667	-1.61667	-0.34074
0.000106	46	30	-76	1.36	-1.38333	-0.25185
0.000108	48	28	-74	1.28	-1.25	-0.42963
0.00011	46	28	-74	1.2	-1.58333	-0.42963
0.000112	48	26	-76	1.30667	-1.35	-0.54815
0.000114	50	26	-76	1.36	-1.51667	-0.45926
0.000116	48	26	-74	1.49333	-1.38333	-0.72593
0.000118	52	26	-74	1.49333	-1.45	-0.63704
0.00012	50	22	-74	1.36	-1.35	-0.54815
0.000122	52	24	-72	1.57333	-1.45	-0.75556
0.000124	52	22	-74	1.28	-1.31667	-0.6963
0.000126	50	20	-76	1.41333	-1.25	-0.93333
0.000128	56	24	-74	1.33333	-1.21667	-0.66667
0.00013	56	18	-74	1.54667	-1.35	-0.84444
0.000132	54	16	-74	1.36	-1.21667	-0.84444
0.000134	54	18	-72	1.41333	-1.28333	-0.57778
0.000136	56	18	-70	1.65333	-1.41667	-0.66667
0.000138	56	16	-72	1.54667	-1.38333	-0.42963
0.00014	56	16	-72	1.33333	-1.25	-0.63704
0.000142	56	14	-70	1.36	-1.38333	-0.75556
0.000144	58	12	-74	1.62667	-1.48333	-0.6963
0.000146	58	12	-70	1.46667	-1.18333	-0.9037
0.000148	58	10	-70	1.36	-1.31667	-0.93333
0.00015	60	8	-70	1.46667	-0.68333	-0.72593
0.000152	62	10	-70	1.52	-1.21667	-1.17037
0.000154	60	6	-72	1.54667	-1.08333	-1.02222
0.000156	62	8	-70	1.36	-1.18333	-1.22963
0.000158	62	6	-68	1.49333	-0.88333	-1.08148
0.00016	62	2	-70	1.6	-1.15	-0.96296
0.000162	64	2	-68	1.62667	-0.81667	-1.17037
0.000164	64	6	-68	1.49333	-1.01667	-1.08148
0.000166	66	0	-66	1.49333	-1.18333	-0.96296
0.000168	64	0	-68	1.41333	-1.21667	-1.11111
0.00017	66	2	-66	1.52	-0.91667	-1.08148
0.000172	66	0	-66	1.54667	-1.08333	-1.11111
0.000174	64	-4	-64	1.54667	-0.75	-1.22963
0.000176	66	-2	-64	1.52	-0.95	-1.25926
0.000178	66	-2	-64	1.38667	-0.95	-1.28889
0.00018	66	-4	-64	1.54667	-0.61667	-1.61481
0.000182	66	-4	-62	1.54667	-1.11667	-1.40741
0.000184	70	-4	-62	1.38667	-0.68333	-1.52593
0.000186	66	-8	-60	1.52	-0.91667	-1.37778
0.000188	70	-8	-60	1.6	-0.81667	-1.37778
0.00019	70	-8	-60	1.6	-0.65	-1.14074
0.000192	70	-10	-60	1.57333	-0.68333	-1.22963
0.000194	68	-10	-60	1.49333	-0.88333	-1.46667
0.000196	72	-14	-58	1.62667	-0.88333	-1.17037
0.000198	74	-14	-60	1.44	-0.38333	-1.40741
0.0002	72	-16	-58	1.44	-0.85	-1.7037
0.000202	70	-16	-56	1.62667	-0.81667	-1.58519
0.000204	72	-16	-54	1.6	-0.78333	-1.64444
0.000206	70	-18	-54	1.54667	-0.75	-1.61481
0.000208	72	-18	-56	1.44	-0.95	-1.67407
0.00021	70	-20	-56	1.73333	-0.65	-1.82222
0.000212	72	-20	-52	1.49333	-0.61667	-1.55556
0.000214	74	-22	-56	1.52	-0.65	-1.43704
0.000216	74	-22	-52	1.57333	-0.48333	-1.4963
0.000218	74	-24	-52	1.46667	-0.28333	-1.82222
0.00022	72	-24	-50	1.6	-0.61667	-1.52593
0.000222	74	-24	-48	1.49333	-0.65	-1.55556
0.000224	72	-26	-50	1.54667	-0.35	-1.52593
0.000226	74	-28	-46	1.44	-0.48333	-1.94074
0.000228	72	-30	-46	1.30667	-0.78333	-1.64444
0.00023	72	-26	-46	1.38667	-0.41667	-1.7037
0.000232	74	-30	-46	1.54667	-0.31667	-1.67407
0.000234	74	-30	-48	1.57333	-0.45	-1.64444
0.000236	78	-34	-44	1.54667	-0.15	-1.64444
0.000238	74	-32	-46	1.49333	-0.38333	-1.7037
0.00024	76	-32	-42	1.57333	-0.25	-1.85185
0.000242	76	-34	-42	1.36	-0.18333	-1.82222
0.000244	74	-34	-40	1.25333	-0.28333	-1.91111
0.000246	76	-38	-42	1.54667	-0.48333	-2
0.000248	74	-36	-40	1.30667	-0.61667	-1.76296
0.00025	76	-36	-40	1.28	-0.38333	-2.14815
0.000252	76	-38	-38	1.41333	-0.18333	-1.91111
0.000254	76	-38	-38	1.30667	-0.08333	-1.64444
0.000256	76	-40	-38	1.30667	-0.05	-1.94074
0.000258	76	-40	-36	1.36	-0.05	-1.85185
0.00026	74	-42	-34	1.14667	-0.38333	-1.97037
0.000262	76	-42	-36	1.33333	-0.05	-1.76296
0.000264	76	-42	-34	1.25333	-0.35	-1.82222
0.000266	74	-42	-36	1.33333	-0.08333	-1.94074
0.000268	76	-42	-34	1.28	-0.08333	-1.97037
0.00027	76	-42	-30	1.14667	-0.01667	-1.97037
0.000272	74	-46	-28	1.17333	0.15	-2.20741
0.000274	76	-48	-28	1.25333	0.05	-2.02963
0.000276	76	-50	-32	1.38667	0.01667	-1.82222
0.000278	74	-48	-28	1.2	0.08333	-2.17778
0.00028	74	-48	-26	1.33333	-0.05	-2.23704
0.000282	74	-50	-26	1.25333	0.25	-1.97037
0.000284	76	-48	-24	1.28	0.38333	-1.64444
0.000286	74	-54	-22	1.2	0.25	-2.23704
0.000288	76	-50	-22	1.14667	0.05	-2
0.00029	74	-50	-22	1.33333	0.21667	-2.26667
0.000292	74	-52	-24	1.22667	0.18333	-1.85185
0.000294	72	-54	-20	1.49333	-0.08333	-1.91111
0.000296	74	-54	-20	1.46667	0.35	-2.17778
0.000298	72	-54	-20	0.8	0.21667	-2.38519
0.0003	72	-54	-18	1.17333	0.48333	-2.23704
0.000302	74	-58	-18	0.85333	0.68333	-2
0.000304	72	-56	-18	1.06667	0.08333	-2.05926
0.000306	70	-56	-12	1.06667	0.55	-2.11852
0.000308	70	-56	-14	0.93333	0.51667	-2.08889
0.00031	66	-60	-12	1.12	0.85	-2.2963
0.000312	70	-60	-12	0.98667	0.38333	-2.23704
0.000314	72	-60	-10	1.14667	0.75	-2.02963
0.000316	70	-60	-10	1.04	0.78333	-1.94074
0.000318	72	-62	-8	0.82667	0.35	-2.05926
0.00032	68	-62	-8	1.12	1.01667	-2.11852
0.000322	68	-64	-8	0.8	0.85	-2.32593
0.000324	70	-62	-6	0.93333	0.55	-2.11852
0.000326	66	-64	-6	0.85333	0.75	-2.26667
0.000328	68	-64	-4	0.50667	0.65	-2
0.00033	64	-64	-4	0.82667	0.65	-2.5037
0.000332	66	-66	0	0.88	0.68333	-2.23704
0.000334	64	-62	-2	0.88	0.85	-2.23704
0.000336	62	-64	-2	0.69333	0.85	-2.17778
0.000338	64	-66	-2	0.82667	0.71667	-2.23704
0.00034	62	-68	2	0.8	0.51667	-2.23704
0.000342	62	-66	0	0.72	0.61667	-2.2963
0.000344	62	-70	2	0.61333	0.95	-2.20741
0.000346	62	-68	4	0.66667	0.85	-2.14815
0.000348	62	-68	6	0.56	0.81667	-2.26667
0.00035	62	-68	6	0.64	0.68333	-2.23704
0.000352	60	-70	8	0.72	0.71667	-2.14815
0.000354	60	-70	8	0.69333	0.78333	-2.11852
0.000356	60	-72	10	0.53333	0.85	-2.44444
0.000358	58	-70	10	0.53333	0.85	-2.23704
0.00036	58	-70	12	0.58667	0.95	-2
0.000362	58	-72	12	0.56	0.78333	-2.23704
0.000364	60	-70	12	0.64	0.98333	-2.14815
0.000366	58	-72	14	0.42667	1.08333	-2.14815
0.000368	54	-72	14	0.53333	0.71667	-2.32593
0.00037	58	-72	14	0.69333	0.58333	-2.53333
0.000372	54	-72	16	0.42667	0.61667	-2.2963
0.000374	56	-72	18	0.32	0.71667	-2.14815
0.000376	54	-74	16	0.74667	1.08333	-2
0.000378	54	-72	22	0.4	0.65	-1.97037
0.00038	52	-74	20	0.45333	0.75	-2.14815
0.000382	50	-74	20	0.42667	1.01667	-1.97037
0.000384	50	-76	22	0.34667	0.95	-2.05926
0.000386	52	-74	22	0.26667	1.01667	-2.11852
0.000388	50	-74	24	0.32	0.95	-2.02963
0.00039	52	-74	26	0.21333	0.81667	-1.94074
0.000392	48	-76	26	0.21333	0.95	-2.38519
0.000394	48	-76	26	0.29333	0.85	-2.02963
0.000396	46	-76	26	0.26667	1.11667	-2
0.000398	48	-76	28	0.26667	1.15	-1.97037
0.0004	48	-76	30	0.37333	0.95	-2
0.000402	46	-76	26	0.21333	0.98333	-2.02963
0.000404	42	-76	32	0.26667	1.08333	-2.14815
0.000406	42	-76	32	0.24	1.25	-1.76296
0.000408	42	-76	32	0.24	1.05	-2.14815
0.00041	42	-74	32	0.16	1.15	-2.14815
0.000412	40	-76	32	0.21333	1.08333	-2.08889
0.000414	40	-76	36	0.10667	1.11667	-2.05926
0.000416	38	-74	34	0.21333	1.28333	-2.20741
0.000418	38	-74	36	0.18667	1.05	-1.76296
0.00042	40	-76	34	0.02667	1.11667	-2.11852
0.000422	36	-76	38	0.08	1.08333	-2.08889
0.000424	34	-74	38	0.13333	1.45	-1.97037
0.000426	36	-76	36	0.10667	1.35	-1.64444
0.000428	32	-76	42	0.05333	1.08333	-2.08889
0.00043	32	-76	42	0.13333	1.05	-2.02963
0.000432	32	-78	42	0.08	1.25	-1.97037
0.000434	30	-72	42	-0.10667	1.25	-2.11852
0.000436	30	-76	42	0.24	1.18333	-2
0.000438	32	-76	48	0.24	1.18333	-2.17778
0.00044	30	-74	42	-0.26667	1.48333	-1.91111
0.000442	28	-74	46	-0.05333	1.11667	-1.76296
0.000444	28	-76	48	0.02667	1.51667	-1.88148
0.000446	26	-76	48	0	1.28333	-1.88148
0.000448	26	-74	48	0	1.35	-1.79259
0.00045	26	-74	50	-0.13333	1.38333	-1.97037
0.000452	26	-74	50	0.02667	1.58333	-1.85185
0.000454	22	-72	52	-0.18667	1.18333	-1.64444
0.000456	24	-74	52	-0.10667	1.58333	-1.64444
0.000458	22	-76	52	-0.10667	1.58333	-2.05926
0.00046	20	-74	52	-0.10667	1.15	-1.7037
0.000462	24	-74	50	-0.21333	1.31667	-1.61481
0.000464	18	-74	56	-0.21333	1.48333	-1.73333
0.000466	16	-72	54	-0.13333	1.48333	-1.73333
0.000468	18	-70	56	-0.16	1.38333	-1.82222
0.00047	18	-72	54	-0.21333	1.48333	-1.85185
0.000472	16	-72	56	-0.34667	1.31667	-1.64444
0.000474	16	-70	56	-0.18667	1.38333	-1.64444
0.000476	14	-74	58	-0.21333	1.05	-1.55556
0.000478	12	-70	60	-0.29333	1.31667	-1.4963
0.00048	12	-70	58	-0.32	1.31667	-1.67407
0.000482	10	-70	60	-0.42667	1.08333	-1.67407
0.000484	8	-70	60	-0.32	1.31667	-1.37778
0.000486	10	-72	60	-0.4	1.21667	-1.25926
0.000488	6	-70	64	-0.56	1.28333	-1.22963
0.00049	8	-68	62	-0.53333	1.45	-1.37778
0.000492	6	-70	64	-0.45333	1.18333	-1.52593
0.000494	2	-68	62	-0.69333	1.21667	-1.37778
0.000496	2	-68	58	-0.42667	1.41667	-1.58519
0.000498	6	-66	64	-0.56	1.51667	-1.28889
0.0005	0	-68	64	-0.61333	1.48333	-1.31852
0.000502	0	-66	64	-0.53333	1.31667	-1.40741
0.000504	2	-66	62	-0.69333	0.98333	-0.9037
0.000506	0	-64	68	-0.66667	1.31667	-0.96296
0.000508	-4	-64	66	-0.77333	1.71667	-1.37778
0.00051	-2	-64	68	-0.90667	1.61667	-1.37778
0.000512	-2	-64	68	-0.90667	1.21667	-1.08148
0.000514	-4	-62	66	-0.8	1.05	-1.08148
0.000516	-4	-62	66	-0.85333	1.38333	-1.17037
0.000518	-4	-60	68	-0.66667	1.08333	-1.22963
0.00052	-8	-60	70	-0.85333	1.08333	-1.08148
0.000522	-8	-60	72	-0.93333	1.38333	-1.31852
0.000524	-8	-60	70	-0.74667	1.38333	-1.05185
0.000526	-10	-60	70	-1.01333	1.11667	-0.93333
0.000528	-10	-58	68	-0.82667	1.15	-0.84444
0.00053	-14	-60	72	-0.82667	1.21667	-1.2
0.000532	-14	-58	70	-1.17333	1.28333	-0.93333
0.000534	-16	-56	70	-1.04	1.11667	-0.72593
0.000536	-16	-54	70	-0.96	1.15	-0.99259
0.000538	-16	-54	70	-0.98667	1.15	-0.93333
0.00054	-18	-56	72	-0.96	1.15	-0.84444
0.000542	-18	-56	74	-1.01333	1.38333	-0.9037
0.000544	-20	-52	70	-1.17333	1.41667	-0.75556
0.000546	-20	-56	72	-1.09333	1.15	-0.57778
0.000548	-22	-52	72	-1.17333	1.01667	-0.84444
0.00055	-22	-52	72	-1.33333	1.05	-1.08148
0.000552	-24	-50	74	-1.25333	1.08333	-0.72593
0.000554	-24	-48	72	-1.25333	1.15	-0.75556
0.000556	-24	-50	74	-1.33333	0.88333	-0.6963
0.000558	-26	-46	74	-1.06667	1.01667	-0.6963
0.00056	-28	-46	74	-1.12	0.95	-0.72593
0.000562	-30	-46	74	-1.12	0.88333	-0.6963
0.000564	-26	-46	74	-1.41333	0.75	-0.63704
0.000566	-30	-48	74	-1.17333	1.11667	-0.60741
0.000568	-30	-44	72	-1.28	1.11667	-0.81481
0.00057	-34	-46	74	-1.25333	0.91667	-0.57778
0.000572	-32	-42	76	-1.22667	0.81667	-0.63704
0.000574	-32	-42	76	-1.38667	0.78333	-0.57778
0.000576	-34	-40	76	-1.17333	0.98333	-0.63704
0.000578	-34	-42	76	-1.46667	0.78333	-0.54815
0.00058	-38	-40	74	-1.28	0.98333	-0.48889
0.000582	-36	-40	76	-1.25333	0.98333	-0.63704
0.000584	-36	-38	74	-1.38667	1.01667	-0.54815
0.000586	-38	-38	74	-1.33333	0.81667	-0.60741
0.000588	-38	-38	76	-1.38667	0.98333	-0.51852
0.00059	-40	-36	74	-1.52	0.61667	-0.42963
0.000592	-40	-34	74	-1.36	0.85	-0.63704
0.000594	-42	-36	74	-1.49333	0.98333	-0.37037
0.000596	-42	-34	74	-1.33333	0.95	-0.25185
0.000598	-42	-36	74	-1.38667	0.61667	-0.48889
0.0006	-42	-34	72	-1.49333	0.91667	-0.45926
0.000602	-42	-30	78	-1.46667	0.88333	-0.19259
0.000604	-42	-28	74	-1.52	0.68333	-0.42963
0.000606	-46	-28	74	-1.41333	0.55	-0.34074
0.000608	-48	-32	76	-1.38667	0.78333	-0.22222
0.00061	-50	-28	74	-1.25333	0.51667	-0.19259
0.000612	-48	-26	72	-1.44	0.58333	-0.4
0.000614	-48	-26	76	-1.44	0.75	-0.37037
0.000616	-50	-24	74	-1.65333	0.68333	-0.42963
0.000618	-48	-22	74	-1.62667	0.78333	-0.31111
0.00062	-54	-22	72	-1.65333	0.61667	-0.37037
0.000622	-50	-22	72	-1.44	0.71667	-0.16296
0.000624	-50	-24	74	-1.38667	0.45	-0.31111
0.000626	-52	-20	72	-1.62667	0.51667	-0.22222
0.000628	-54	-20	72	-1.44	0.65	-0.34074
0.00063	-54	-20	72	-1.70667	0.58333	0.1037
0.000632	-54	-18	72	-1.68	0.51667	-0.22222
0.000634	-54	-18	72	-1.68	0.51667	-0.1037
0.000636	-58	-18	72	-1.76	0.55	-0.1037
0.000638	-56	-12	72	-1.6	0.41667	-0.01481
0.00064	-56	-14	70	-1.62667	0.31667	0.01481
0.000642	-56	-12	72	-1.54667	0.01667	0.16296
0.000644	-60	-12	68	-1.65333	0.38333	0.13333
0.000646	-60	-10	68	-1.73333	0.58333	0.34074
0.000648	-60	-10	68	-1.54667	0.35	-0.01481
0.00065	-60	-8	70	-1.89333	0.31667	0.22222
0.000652	-62	-8	70	-1.97333	0.25	0.16296
0.000654	-62	-8	68	-1.76	0.25	0.19259
0.000656	-64	-6	68	-1.86667	0.25	0.16296
0.000658	-62	-6	66	-1.68	0.25	0.19259
0.00066	-64	-4	68	-1.81333	0.41667	0.13333
0.000662	-64	-4	66	-1.73333	-0.01667	0.13333
0.000664	-64	0	66	-1.89333	0.05	0.37037
0.000666	-66	-2	66	-1.70667	0.45	0.48889
0.000668	-62	-2	64	-1.73333	0.05	0.51852
0.00067	-64	-2	66	-1.84	0.28333	0.19259
0.000672	-66	2	64	-1.81333	0.08333	0.45926
0.000674	-68	0	62	-1.73333	0.28333	0.31111
0.000676	-66	2	64	-1.62667	-0.11667	0.48889
0.000678	-70	4	62	-1.52	-0.01667	0.4
0.00068	-68	6	62	-1.92	0.28333	0.37037
0.000682	-68	6	62	-1.6	0.15	0.45926
0.000684	-68	8	60	-1.81333	0.05	0.34074
0.000686	-70	8	60	-1.70667	0.18333	0.60741
0.000688	-70	10	60	-1.49333	0.11667	0.54815
0.00069	-72	10	58	-1.89333	0.01667	0.42963
0.000692	-70	12	58	-1.62667	0.25	0.45926
0.000694	-70	12	60	-1.65333	-0.11667	0.54815
0.000696	-72	12	58	-1.70667	-0.25	0.60741
0.000698	-70	14	58	-1.73333	-0.08333	0.66667
0.0007	-72	14	56	-1.81333	-0.15	0.72593
0.000702	-72	14	56	-1.62667	-0.11667	0.78519
0.000704	-72	16	58	-1.86667	-0.15	0.45926
0.000706	-72	18	56	-1.54667	-0.01667	0.75556
0.000708	-72	16	56	-1.73333	-0.11667	0.6963
0.00071	-74	22	52	-1.94667	-0.38333	0.9037
0.000712	-72	20	54	-1.68	-0.25	0.78519
0.000714	-74	20	52	-1.76	-0.11667	0.72593
0.000716	-74	22	52	-1.62667	-0.08333	1.02222
0.000718	-76	22	48	-1.70667	-0.28333	0.81481
0.00072	-74	24	50	-1.76	0.05	0.99259
0.000722	-74	26	48	-1.6	-0.35	0.72593
0.000724	-74	26	50	-1.62667	-0.18333	0.42963
0.000726	-76	26	50	-1.52	-0.18333	0.9037
0.000728	-76	26	48	-1.6	-0.25	0.93333
0.00073	-76	28	46	-1.6	-0.38333	0.93333
0.000732	-76	30	44	-1.6	-0.28333	0.99259
0.000734	-76	26	44	-1.57333	-0.21667	0.66667
0.000736	-76	32	46	-1.44	-0.38333	0.78519
0.000738	-76	32	44	-1.49333	-0.28333	1.08148
0.00074	-76	32	40	-1.62667	-0.58333	0.78519
0.000742	-76	32	42	-1.6	-0.45	0.63704
0.000744	-74	32	44	-1.65333	-0.21667	0.93333
0.000746	-76	36	40	-1.52	-0.31667	0.96296
0.000748	-76	34	40	-1.38667	-0.45	1.11111
0.00075	-74	36	40	-1.41333	-0.11667	0.93333
0.000752	-74	34	40	-1.49333	-0.45	1.11111
0.000754	-76	38	36	-1.62667	-0.38333	0.96296
0.000756	-76	38	34	-1.54667	-0.31667	1.02222
0.000758	-74	36	36	-1.57333	-0.78333	0.84444
0.00076	-76	42	36	-1.52	-0.48333	1.08148
0.000762	-76	42	32	-1.49333	-0.38333	1.05185
0.000764	-76	42	34	-1.57333	-0.55	1.2
0.000766	-78	42	30	-1.54667	-0.65	1.2
0.000768	-72	42	30	-1.6	-0.75	1.02222
0.00077	-76	48	30	-1.38667	-0.45	1.17037
0.000772	-76	42	28	-1.2	-0.65	1.14074
0.000774	-74	46	30	-1.22667	-0.88333	1.17037
0.000776	-74	48	28	-1.41333	-0.68333	0.96296
0.000778	-76	48	28	-1.36	-0.61667	1.17037
0.00078	-76	48	26	-1.41333	-0.65	1.17037
0.000782	-74	50	26	-1.12	-0.45	1.40741
0.000784	-74	50	24	-1.25333	-0.95	1.11111
0.000786	-74	52	24	-1.41333	-0.55	1.34815
0.000788	-72	52	24	-1.25333	-0.75	1.14074
0.00079	-74	52	22	-1.41333	-0.88333	1.22963
0.000792	-76	52	22	-1.28	-0.71667	1.40741
0.000794	-74	50	20	-1.30667	-0.65	1.08148
0.000796	-74	56	20	-1.33333	-0.88333	1.28889
0.000798	-74	54	20	-1.17333	-0.81667	1.52593
0.0008	-72	56	16	-1.14667	-0.88333	1.46667
0.000802	-70	54	20	-1.14667	-0.81667	1.52593
0.000804	-72	56	18	-1.12	-0.68333	1.17037
0.000806	-72	56	14	-1.14667	-1.05	1.4963
0.000808	-70	58	14	-1.14667	-1.15	1.25926
0.00081	-74	60	12	-1.06667	-1.28333	1.22963
0.000812	-70	58	12	-1.14667	-1.25	1.40741
0.000814	-70	60	10	-1.09333	-1.18333	1.2
0.000816	-70	60	10	-1.22667	-1.35	1.2
0.000818	-70	60	10	-1.06667	-1.58333	1.08148
0.00082	-72	64	10	-1.01333	-1.31667	1.22963
0.000822	-70	62	8	-1.12	-1.21667	1.37778
0.000824	-68	64	8	-1.01333	-1.08333	1.40741
0.000826	-70	62	4	-1.04	-1.45	1.43704
0.000828	-68	58	4	-0.98667	-1.61667	1.67407
0.00083	-68	64	2	-1.09333	-1.28333	1.55556
0.000832	-66	64	0	-0.93333	-1.61667	1.37778
0.000834	-68	64	2	-0.93333	-1.48333	1.28889
0.000836	-66	62	0	-1.09333	-1.45	1.40741
0.000838	-66	68	-2	-0.72	-1.58333	1.31852
0.00084	-64	66	-2	-0.96	-1.65	1.40741
0.000842	-64	68	-4	-1.01333	-1.68333	1.58519
0.000844	-64	68	-4	-0.93333	-1.51667	1.55556
0.000846	-64	66	-6	-0.82667	-1.51667	1.22963
0.000848	-62	66	-8	-0.58667	-1.61667	1.22963
0.00085	-62	68	-8	-0.96	-1.91667	1.17037
0.000852	-60	70	-8	-0.8	-1.55	1.28889
0.000854	-60	72	-10	-0.56	-1.75	1.37778
0.000856	-60	70	-8	-0.72	-1.51667	1.08148
0.000858	-60	70	-10	-0.85333	-1.45	1.55556
0.00086	-60	68	-10	-0.66667	-1.35	1.31852
0.000862	-58	72	-12	-0.74667	-1.51667	1.34815
0.000864	-60	70	-10	-0.64	-1.41667	1.43704
0.000866	-58	70	-10	-0.93333	-1.55	1.28889
0.000868	-56	70	-14	-0.69333	-1.28333	1.34815
0.00087	-54	70	-14	-0.56	-1.21667	1.40741
0.000872	-54	72	-16	-0.64	-1.41667	1.34815
0.000874	-56	74	-16	-0.61333	-1.35	1.34815
0.000876	-56	70	-20	-0.61333	-1.55	1.4963
0.000878	-52	72	-18	-0.45333	-1.81667	1.43704
0.00088	-56	72	-18	-0.77333	-1.41667	1.22963
0.000882	-52	72	-20	-0.56	-1.51667	1.46667
0.000884	-52	74	-22	-0.58667	-1.35	1.2
0.000886	-50	72	-26	-0.29333	-1.41667	1.31852
0.000888	-48	74	-26	-0.48	-1.78333	1.46667
0.00089	-50	74	-26	-0.50667	-1.55	1.31852
0.000892	-46	74	-24	-0.56	-1.65	1.17037
0.000894	-46	74	-28	-0.56	-1.68333	1.61481
0.000896	-46	74	-28	-0.34667	-1.61667	1.05185
0.000898	-46	74	-28	-0.29333	-1.68333	1.25926
0.0009	-48	72	-30	-0.50667	-1.55	1.40741
0.000902	-44	74	-32	-0.4	-1.75	1.31852
0.000904	-46	76	-32	-0.32	-1.85	1.05185
0.000906	-42	76	-32	-0.32	-1.78333	1.40741
0.000908	-42	76	-30	-0.32	-1.61667	1.43704
0.00091	-40	76	-32	-0.50667	-1.85	1.17037
0.000912	-42	74	-34	-0.48	-1.88333	1.43704
0.000914	-40	76	-36	-0.50667	-1.88333	1.28889
0.000916	-40	74	-38	-0.16	-1.68333	1.14074
0.000918	-38	74	-36	-0.18667	-1.85	1.28889
0.00092	-38	76	-38	-0.26667	-1.81667	1.02222
0.000922	-38	74	-38	-0.16	-1.81667	0.99259
0.000924	-36	74	-42	0.05333	-1.88333	1.34815
0.000926	-34	74	-38	-0.24	-1.88333	1.11111
0.000928	-36	74	-40	-0.37333	-1.81667	1.08148
0.00093	-34	74	-40	-0.21333	-2.18333	1.14074
0.000932	-36	72	-42	-0.10667	-1.51667	0.84444
0.000934	-34	78	-44	-0.32	-1.85	1.11111
0.000936	-30	74	-46	-0.08	-1.71667	1.05185
0.000938	-28	74	-44	-0.16	-1.98333	0.9037
0.00094	-28	76	-46	-0.08	-2.05	1.08148
0.000942	-32	74	-46	-0.05333	-2.15	0.99259
0.000944	-28	72	-48	-0.10667	-1.98333	1.14074
0.000946	-26	76	-48	-0.21333	-1.88333	0.93333
0.000948	-26	74	-46	-0.10667	-1.98333	0.96296
0.00095	-24	74	-48	-0.05333	-2.08333	0.99259
0.000952	-22	72	-50	-0.08	-1.88333	1.05185
0.000954	-22	72	-50	-0.13333	-1.88333	0.66667
0.000956	-22	74	-50	0	-2.01667	0.6963
0.000958	-24	72	-52	0.21333	-1.78333	0.51852
0.00096	-20	72	-52	-0.02667	-1.81667	0.99259
0.000962	-20	72	-54	-0.13333	-1.88333	0.6963
0.000964	-20	72	-54	-0.05333	-2.15	0.93333
0.000966	-18	72	-54	-0.08	-2.05	0.6963
0.000968	-18	72	-54	0.10667	-1.98333	0.93333
0.00097	-18	72	-56	0.08	-1.98333	0.75556
0.000972	-12	70	-58	0.10667	-1.98333	0.93333
0.000974	-14	72	-56	0.29333	-2.05	0.87407
0.000976	-12	68	-58	0.16	-2.01667	0.48889
0.000978	-12	68	-58	0.26667	-2.08333	0.63704
0.00098	-10	68	-58	0.16	-1.98333	0.63704
0.000982	-10	70	-58	0.18667	-2.21667	0.42963
0.000984	-8	70	-58	0.32	-1.91667	0.6963
0.000986	-8	68	-62	0.26667	-2.08333	0.60741
0.000988	-8	68	-58	0.32	-2.01667	0.84444
0.00099	-6	66	-62	0.37333	-2.08333	0.45926
0.000992	-6	68	-62	0.34667	-1.75	0.57778
0.000994	-4	66	-62	0.13333	-1.81667	0.60741
0.000996	-4	66	-64	0.66667	-1.81667	0.45926
0.000998	0	66	-60	0.4	-2.15	0.72593
0.001	-2	64	-66	0.34667	-1.75	0.60741
0.001	-2	66	-66	0.50667	-2.18333	0.57778
0.001	-2	64	-66	0.61333	-1.85	0.6963
0.00101	2	62	-64	0.64	-1.58333	0.54815
0.00101	0	64	-68	0.64	-2.08333	0.31111
0.00101	2	62	-68	0.58667	-2.08333	0.37037
0.00101	4	62	-70	0.77333	-2.15	0.54815
0.00101	6	62	-68	0.64	-1.65	0.37037
0.00102	6	60	-68	0.72	-2.05	0.19259
0.00102	8	60	-66	0.66667	-2.11667	0.34074
0.00102	8	60	-68	0.74667	-2.11667	0.4
0.00102	10	58	-70	0.77333	-2.11667	0.37037
0.00102	10	58	-70	0.8	-2.21667	0.42963
0.00103	12	60	-68	0.58667	-1.88333	0.13333
0.00103	12	58	-72	0.74667	-1.75	-0.1037
0.00103	12	58	-70	0.77333	-1.75	0.25185
0.00103	14	56	-70	0.93333	-1.81667	0.19259
0.00103	14	56	-72	0.96	-1.71667	0.16296
0.00104	14	58	-72	1.04	-1.75	0.28148
0.00104	16	56	-72	0.90667	-1.91667	0.01481
0.00104	18	56	-74	0.90667	-2.01667	0.07407
0.00104	16	52	-72	0.85333	-1.75	0.19259
0.00104	22	54	-74	0.88	-2.08333	0.13333
0.00105	20	52	-72	0.90667	-1.98333	-0.25185
0.00105	20	52	-74	1.12	-1.71667	0.04444
0.00105	22	48	-70	0.98667	-1.85	0.37037
0.00105	22	50	-72	1.04	-1.61667	-0.04444
0.00105	24	48	-72	1.01333	-1.98333	0.31111
0.00106	26	50	-74	1.01333	-1.55	0.13333
0.00106	26	50	-74	0.93333	-1.78333	-0.01481
0.00106	26	48	-78	1.12	-1.85	-0.22222
0.00106	26	46	-74	0.93333	-1.91667	-0.16296
0.00106	28	44	-76	1.12	-1.88333	0.13333
0.00107	30	44	-76	1.01333	-1.55	-0.01481
0.00107	26	46	-74	1.12	-1.95	-0.07407
0.00107	32	44	-72	1.17333	-1.51667	0.01481
0.00107	32	40	-74	1.36	-1.81667	-0.01481
0.00107	32	42	-76	1.14667	-1.78333	-0.31111
0.00108	32	44	-72	1.01333	-1.91667	0.04444
0.00108	32	40	-76	1.33333	-1.85	-0.28148
0.00108	36	40	-76	1.22667	-1.61667	-0.22222
0.00108	34	40	-74	1.28	-1.75	-0.57778
0.00108	36	40	-76	1.36	-1.48333	-0.22222
0.00109	34	36	-78	1.22667	-1.51667	-0.16296
0.00109	38	34	-74	1.28	-1.75	-0.22222
0.00109	38	36	-74	1.12	-1.31667	-0.25185
0.00109	36	36	-76	1.09333	-1.45	-0.34074
0.00109	42	32	-76	1.33333	-1.35	-0.34074
0.0011	42	34	-74	1.38667	-1.58333	-0.54815
0.0011	42	30	-76	1.33333	-1.71667	-0.37037
0.0011	42	30	-76	1.25333	-1.68333	-0.54815
0.0011	42	30	-74	1.28	-1.38333	-0.51852
0.0011	48	28	-76	1.33333	-1.45	-0.45926
0.00111	42	30	-74	1.25333	-1.38333	-0.4
0.00111	46	28	-74	1.38667	-1.41667	-0.51852
0.00111	48	28	-76	1.36	-1.45	-0.1037
0.00111	48	26	-74	1.54667	-1.25	-0.57778
0.00111	48	26	-76	1.14667	-1.65	-0.72593
0.00112	50	24	-74	1.41333	-1.48333	-0.81481
0.00112	50	24	-74	1.30667	-1.21667	-0.31111
0.00112	52	24	-74	1.44	-1.31667	-0.72593
0.00112	52	22	-74	1.41333	-1.61667	-0.63704
0.00112	52	22	-76	1.33333	-1.48333	-0.6963
0.00113	52	20	-74	1.33333	-1.21667	-0.45926
0.00113	50	20	-74	1.36	-1.38333	-0.60741
0.00113	56	20	-74	1.41333	-1.55	-0.75556
0.00113	54	16	-74	1.38667	-0.98333	-0.72593
0.00113	56	20	-72	1.41333	-1.08333	-0.81481
0.00114	54	18	-72	1.57333	-1.38333	-0.54815
0.00114	56	14	-72	1.44	-1.35	-0.96296
0.00114	56	14	-74	1.46667	-1.28333	-0.84444
0.00114	58	12	-70	1.54667	-1.31667	-0.78519
0.00114	60	12	-70	1.36	-1.35	-0.9037
0.00115	58	10	-70	1.44	-0.85	-1.14074
0.00115	60	10	-70	1.54667	-1.18333	-0.75556
0.00115	60	10	-72	1.38667	-0.71667	-1.14074
0.00115	60	10	-72	1.54667	-0.91667	-1.14074
0.00115	64	8	-68	1.49333	-1.15	-1.17037
0.00116	62	8	-70	1.57333	-1.11667	-0.9037
0.00116	64	4	-68	1.38667	-0.81667	-1.08148
0.00116	62	4	-68	1.6	-1.01667	-0.96296
0.00116	58	2	-68	1.57333	-1.05	-1.08148
0.00116	64	0	-66	1.78667	-0.95	-1.2
0.00117	64	2	-66	1.62667	-0.75	-1.17037
0.00117	64	0	-66	1.6	-0.88333	-1.11111
0.00117	62	-2	-66	1.54667	-0.91667	-1.14074
0.00117	68	-2	-64	1.57333	-1.05	-1.25926
0.00117	66	-4	-62	1.65333	-0.91667	-1.11111
0.00118	68	-4	-64	1.62667	-0.98333	-1.11111
0.00118	68	-6	-64	1.6	-0.55	-1.22963
0.00118	66	-8	-64	1.6	-0.81667	-1.22963
0.00118	66	-8	-62	1.6	-0.65	-1.28889
0.00118	68	-8	-64	1.57333	-0.65	-1.25926
0.00119	70	-10	-62	1.57333	-0.55	-1.40741
0.00119	72	-8	-62	1.57333	-0.71667	-1.43704
0.00119	70	-10	-58	1.65333	-0.78333	-1.14074
0.00119	70	-10	-60	1.62667	-0.78333	-1.4963
0.00119	68	-12	-58	1.65333	-0.65	-1.22963
0.0012	72	-10	-60	1.57333	-0.45	-1.43704
0.0012	70	-10	-56	1.6	-0.68333	-1.43704
0.0012	70	-14	-60	1.49333	-0.61667	-1.4963
0.0012	70	-14	-58	1.76	-0.71667	-1.58519
0.0012	70	-16	-56	1.62667	-0.41667	-1.61481
0.00121	72	-16	-54	1.36	-0.91667	-1.28889
0.00121	74	-20	-54	1.33333	-0.61667	-1.61481
0.00121	70	-18	-54	1.30667	-0.78333	-1.52593
0.00121	72	-18	-52	1.54667	-0.55	-1.64444
0.00121	72	-20	-54	1.62667	-0.68333	-1.61481
0.00122	72	-22	-52	1.46667	-0.28333	-1.64444
0.00122	74	-26	-52	1.49333	-0.51667	-1.4963
0.00122	72	-26	-50	1.70667	-0.51667	-1.64444
0.00122	74	-26	-50	1.6	-0.25	-1.58519
0.00122	74	-24	-52	1.36	-0.45	-1.55556
0.00123	74	-28	-48	1.52	-0.31667	-1.52593
0.00123	74	-28	-46	1.25333	-0.55	-1.7037
0.00123	74	-28	-48	1.6	-0.41667	-1.52593
0.00123	74	-30	-48	1.38667	-0.25	-1.7037
0.00123	72	-32	-46	1.46667	-0.65	-1.58519
0.00124	74	-32	-44	1.68	-0.68333	-1.82222
0.00124	76	-32	-44	1.54667	-0.38333	-2.02963
0.00124	76	-30	-44	1.62667	-0.08333	-1.85185
0.00124	76	-32	-42	1.6	-0.51667	-1.91111
0.00124	76	-34	-40	1.49333	-0.18333	-1.85185
0.00125	74	-36	-42	1.62667	-0.21667	-1.76296
0.00125	76	-38	-40	1.57333	-0.15	-1.82222
0.00125	74	-36	-40	1.38667	-0.28333	-1.64444
0.00125	74	-38	-38	1.44	-0.25	-1.97037
0.00125	76	-38	-38	1.33333	-0.45	-2
0.00126	74	-42	-36	1.30667	-0.28333	-1.7037
0.00126	74	-38	-38	1.38667	-0.21667	-1.91111
0.00126	74	-40	-36	1.41333	0.01667	-2.05926
0.00126	74	-40	-34	1.25333	-0.18333	-2.02963
0.00126	74	-42	-34	1.25333	-0.15	-2.17778
0.00127	72	-44	-32	1.44	-0.08333	-2.26667
0.00127	78	-46	-32	1.09333	0.05	-1.94074
0.00127	74	-44	-32	1.06667	-0.15	-1.64444
0.00127	74	-46	-30	1.52	-0.01667	-1.76296
0.00127	76	-46	-30	1.30667	-0.01667	-1.97037
0.00128	74	-48	-30	1.12	-0.05	-2.02963
0.00128	72	-48	-28	1.17333	-0.05	-2.02963
0.00128	76	-46	-28	1.01333	0.11667	-2
0.00128	74	-48	-26	1.09333	-0.15	-2
0.00128	74	-50	-24	1.25333	0.01667	-2.11852
0.00129	72	-50	-24	1.25333	0.18333	-2.02963
0.00129	72	-50	-22	1.2	0.21667	-2.17778
0.00129	74	-52	-20	1.01333	0.15	-2.20741
0.00129	72	-52	-22	1.28	0.41667	-2.02963
0.00129	72	-54	-20	1.06667	0.18333	-2.08889
0.0013	72	-54	-20	1.2	0.41667	-2.11852
0.0013	72	-54	-18	1.14667	0.11667	-2.17778
0.0013	72	-54	-18	1.12	0.21667	-2.08889
0.0013	72	-56	-16	1.14667	0.35	-2.23704
0.0013	72	-58	-16	0.96	0.25	-2.11852
0.00131	70	-56	-14	1.12	0.18333	-2.17778
0.00131	72	-58	-14	0.74667	0.25	-2.11852
0.00131	68	-58	-14	0.98667	0.25	-2.35556
0.00131	68	-58	-12	1.04	0.31667	-2.11852
0.00131	68	-58	-12	0.85333	0.45	-2.41481
0.00132	70	-58	-10	1.12	0.28333	-2.08889
0.00132	70	-62	-10	0.8	0.61667	-2.38519
0.00132	68	-58	-6	0.96	0.41667	-2.38519
0.00132	68	-62	-8	0.77333	0.81667	-2.35556
0.00132	66	-62	-6	0.98667	0.28333	-2
0.00133	68	-62	-4	0.8	0.71667	-2.14815
0.00133	66	-64	-2	0.88	0.78333	-2.2963
0.00133	66	-60	-2	0.88	0.85	-2.23704
0.00133	66	-66	2	0.98667	0.85	-2.11852
0.00133	64	-66	0	0.85333	0.68333	-2.2963
0.00134	66	-66	2	0.77333	0.68333	-2.26667
0.00134	64	-64	0	0.77333	0.78333	-2.2963
0.00134	62	-68	2	0.69333	0.65	-2.08889
0.00134	64	-68	4	0.77333	0.85	-2.14815
0.00134	62	-70	2	0.74667	0.98333	-2.08889
0.00135	62	-68	6	0.98667	0.78333	-2
0.00135	62	-68	4	0.66667	0.51667	-2.08889
0.00135	60	-66	4	0.58667	0.91667	-2.11852
0.00135	60	-68	8	0.74667	0.68333	-2.38519
0.00135	60	-70	8	0.77333	0.75	-2.17778
0.00136	58	-70	10	0.66667	0.85	-2.32593
0.00136	58	-68	8	0.53333	1.05	-2.32593
0.00136	60	-72	10	0.61333	1.05	-2.11852
0.00136	58	-70	12	0.4	1.08333	-2.11852
0.00136	58	-70	14	0.64	0.91667	-2.32593
0.00137	56	-72	14	0.48	0.65	-2.02963
0.00137	56	-72	16	0.61333	0.88333	-2.20741
0.00137	58	-72	16	0.34667	0.98333	-1.91111
0.00137	56	-74	16	0.58667	0.98333	-2.2963
0.00137	56	-72	20	0.61333	0.95	-2.47407
0.00138	52	-74	18	0.61333	1.01667	-2.14815
0.00138	54	-72	22	0.37333	0.91667	-2.17778
0.00138	52	-74	22	0.37333	1.05	-2.17778
0.00138	52	-70	18	0.32	0.91667	-1.97037
0.00138	48	-72	22	0.45333	1.05	-2.38519
0.00139	50	-72	22	0.42667	1.05	-2.20741
0.00139	48	-74	26	0.45333	1.01667	-2.14815
0.00139	50	-74	24	0.32	1.08333	-2.20741
0.00139	50	-78	28	0.34667	0.98333	-2.17778
0.00139	48	-74	26	0.29333	1.21667	-2.23704
0.0014	46	-76	26	0.16	1.11667	-2.02963
0.0014	44	-76	30	0.37333	0.65	-2.2963
0.0014	44	-74	28	0.21333	0.88333	-2
0.0014	46	-72	28	0.26667	1.21667	-1.94074
0.0014	44	-74	30	0.08	1.08333	-1.76296
0.00141	40	-76	32	0.34667	1.15	-2.11852
0.00141	42	-72	32	0.32	1.31667	-2.20741
0.00141	44	-76	32	0.18667	1.15	-1.88148
0.00141	40	-76	32	0.02667	1.18333	-2
0.00141	40	-74	34	0.4	1.11667	-2.14815
0.00142	40	-76	36	0.24	1.41667	-2.14815
0.00142	40	-78	36	0.21333	1.18333	-1.91111
0.00142	36	-74	36	0.13333	1.51667	-1.76296
0.00142	34	-74	38	0.24	1.18333	-1.88148
0.00142	36	-76	38	0.26667	1.35	-1.76296
0.00143	36	-76	38	0.02667	1.65	-1.85185
0.00143	32	-74	38	0.02667	1.65	-2.05926
0.00143	34	-76	42	0.08	1.01667	-1.85185
0.00143	30	-76	42	-0.02667	1.31667	-1.76296
0.00143	30	-74	44	-0.02667	1.51667	-1.82222
0.00144	30	-76	44	-0.05333	1.21667	-2.02963
0.00144	28	-74	44	-0.13333	1.35	-1.7037
0.00144	30	-74	44	-0.08	1.05	-1.7037
0.00144	28	-76	46	0.16	1.41667	-1.91111
0.00144	28	-74	46	-0.08	1.21667	-1.73333
0.00145	26	-76	48	0.18667	1.21667	-1.7037
0.00145	26	-74	50	0.05333	1.35	-1.67407
0.00145	24	-74	50	0.10667	1.35	-2.23704
0.00145	24	-74	48	-0.13333	1.58333	-1.76296
0.00145	24	-74	50	-0.16	1.31667	-1.79259
0.00146	22	-76	50	-0.18667	1.45	-1.67407
0.00146	22	-74	52	-0.08	1.18333	-1.73333
0.00146	20	-74	52	-0.08	1.38333	-1.4963
0.00146	20	-74	50	-0.16	1.51667	-1.7037
0.00146	20	-74	56	-0.13333	1.45	-1.61481
0.00147	16	-72	54	-0.24	1.25	-1.79259
0.00147	20	-72	54	-0.29333	1.41667	-1.58519
0.00147	18	-72	56	-0.24	1.45	-1.76296
0.00147	14	-74	56	-0.45333	1.38333	-1.58519
0.00147	14	-70	58	-0.32	1.51667	-1.37778
0.00148	12	-70	58	-0.50667	1.28333	-1.64444
0.00148	12	-70	58	-0.45333	1.25	-1.28889
0.00148	10	-70	58	-0.34667	1.45	-1.55556
0.00148	10	-72	60	-0.32	1.18333	-1.64444
0.00148	10	-72	60	-0.4	1.15	-1.25926
0.00149	10	-68	60	-0.37333	1.58333	-1.17037
0.00149	8	-70	62	-0.56	1.35	-1.46667
0.00149	8	-68	60	-0.4	1.35	-1.52593
0.00149	4	-68	62	-0.48	1.15	-1.08148
0.00149	4	-68	62	-0.50667	1.45	-1.40741
0.0015	2	-66	64	-0.56	1.35	-1.37778
0.0015	0	-66	64	-0.74667	1.45	-1.34815
0.0015	2	-66	62	-0.48	1.35	-1.34815
0.0015	0	-66	62	-0.66667	1.31667	-1.28889
0.0015	-2	-64	64	-0.56	1.18333	-1.05185
0.00151	-2	-62	66	-0.53333	1.11667	-1.22963
0.00151	-4	-64	66	-0.77333	1.21667	-1.28889
0.00151	-4	-64	66	-0.96	1.25	-1.2
0.00151	-6	-64	68	-0.64	1.11667	-0.9037
0.00151	-8	-62	66	-0.85333	1.11667	-1.05185
0.00152	-8	-64	66	-0.72	1.38333	-0.9037
0.00152	-8	-62	66	-0.96	1.28333	-1.08148
0.00152	-10	-62	70	-1.01333	0.81667	-1.31852
0.00152	-8	-58	70	-0.8	1.21667	-1.37778
0.00152	-10	-60	72	-0.88	1.08333	-1.2
0.00153	-10	-58	70	-1.14667	0.95	-1.31852
0.00153	-12	-60	72	-0.88	1.38333	-1.22963
0.00153	-10	-56	72	-1.01333	1.21667	-1.11111
0.00153	-10	-60	72	-0.98667	1.35	-0.57778
0.00153	-14	-58	72	-1.14667	1.38333	-0.66667
0.00154	-14	-56	72	-1.12	1.28333	-1.05185
0.00154	-16	-54	70	-1.04	1.01667	-0.6963
0.00154	-16	-54	74	-1.09333	1.41667	-1.11111
0.00154	-20	-54	74	-1.17333	1.18333	-0.93333
0.00154	-18	-52	72	-1.22667	1.48333	-0.96296
0.00155	-18	-54	72	-1.04	1.28333	-0.87407
0.00155	-20	-52	72	-1.14667	1.35	-0.72593
0.00155	-22	-52	74	-1.17333	1.18333	-0.63704
0.00155	-26	-50	72	-0.93333	1.11667	-1.05185
0.00155	-26	-50	76	-1.2	1.18333	-0.72593
0.00156	-26	-52	74	-1.30667	1.31667	-0.9037
0.00156	-24	-48	74	-1.14667	1.25	-0.57778
0.00156	-28	-46	76	-1.17333	1.15	-0.84444
0.00156	-28	-48	76	-1.28	0.98333	-0.72593
0.00156	-28	-48	74	-1.09333	1.15	-0.34074
0.00157	-30	-46	72	-1.28	1.31667	-1.08148
0.00157	-32	-44	78	-1.14667	0.98333	-0.54815
0.00157	-32	-44	76	-1.38667	0.98333	-0.60741
0.00157	-32	-44	74	-1.25333	1.11667	-0.78519
0.00157	-30	-42	76	-1.38667	0.88333	-0.57778
0.00158	-32	-40	76	-1.49333	0.98333	-0.54815
0.00158	-34	-42	74	-1.30667	0.81667	-0.51852
0.00158	-36	-40	78	-1.36	0.81667	-0.66667
0.00158	-38	-40	78	-1.30667	0.81667	-0.48889
0.00158	-36	-38	76	-1.28	1.01667	-0.54815
0.00159	-38	-38	74	-1.36	0.81667	-0.31111
0.00159	-38	-36	74	-1.28	0.81667	-0.78519
0.00159	-42	-38	76	-1.36	0.58333	-0.60741
0.00159	-38	-36	76	-1.33333	0.81667	-0.48889
0.00159	-40	-34	74	-1.44	0.75	-0.4
0.0016	-40	-34	74	-1.41333	0.91667	-0.34074
0.0016	-42	-32	74	-1.46667	0.75	-0.42963
0.0016	-44	-32	76	-1.38667	0.71667	-0.16296
0.0016	-46	-32	76	-1.38667	0.81667	-0.34074
0.0016	-44	-30	74	-1.25333	0.55	-0.28148
0.00161	-46	-30	74	-1.62667	1.11667	-0.22222
0.00161	-46	-30	76	-1.41333	0.38333	-0.37037
0.00161	-48	-28	74	-1.65333	0.65	-0.19259
0.00161	-48	-28	74	-1.65333	0.61667	-0.19259
0.00161	-46	-26	76	-1.73333	0.68333	-0.28148
0.00162	-48	-24	76	-1.6	0.55	-0.13333
0.00162	-50	-24	74	-1.65333	0.51667	-0.22222
0.00162	-50	-22	76	-1.76	0.68333	-0.34074
0.00162	-50	-20	74	-1.38667	0.38333	-0.28148
0.00162	-52	-22	74	-1.68	0.38333	-0.07407
0.00163	-52	-20	74	-1.57333	0.48333	-0.07407
0.00163	-54	-20	74	-1.65333	0.15	0.01481
0.00163	-54	-18	76	-1.68	0.31667	-0.01481
0.00163	-54	-18	74	-1.70667	0.65	-0.22222
0.00163	-54	-16	70	-1.68	0.51667	0.13333
0.00164	-56	-16	72	-1.62667	0.45	0.28148
0.00164	-58	-14	72	-1.68	0.58333	0.34074
0.00164	-56	-14	68	-1.44	0.11667	0.04444
0.00164	-58	-14	72	-1.73333	0.41667	0.13333
0.00164	-58	-12	70	-1.65333	0.48333	0.01481
0.00165	-58	-12	72	-1.57333	0.45	-0.22222
0.00165	-58	-10	72	-1.68	0.35	-0.1037
0.00165	-58	-10	70	-1.68	0.31667	0.34074
0.00165	-62	-6	72	-1.68	0.51667	0.1037
0.00165	-58	-8	68	-1.57333	0.51667	0.25185
0.00166	-62	-6	70	-1.57333	0.35	0.25185
0.00166	-62	-4	68	-1.57333	0.21667	0.07407
0.00166	-62	-2	68	-1.6	0.08333	0.1037
0.00166	-64	-2	66	-1.78667	0.55	0.04444
0.00166	-60	2	66	-1.84	0.15	0.31111
0.00167	-66	0	66	-1.81333	0.38333	0.45926
0.00167	-66	2	66	-1.65333	0.05	0.63704
0.00167	-66	0	64	-1.73333	-0.05	0.25185
0.00167	-64	2	64	-1.73333	0.05	0.31111
0.00167	-68	4	64	-1.81333	0.25	0.63704
0.00168	-68	2	64	-1.65333	0.25	0.4
0.00168	-70	6	62	-1.49333	0.08333	0.51852
0.00168	-68	4	64	-1.86667	0.05	0.34074
0.00168	-68	4	62	-1.94667	0.01667	0.51852
0.00168	-66	8	62	-1.94667	0.11667	0.45926
0.00169	-68	8	62	-1.6	0.11667	0.51852
0.00169	-70	10	60	-1.62667	0.01667	0.45926
0.00169	-70	8	58	-2.02667	-0.08333	0.37037
0.00169	-68	10	58	-1.86667	-0.11667	0.31111
0.00169	-72	12	58	-1.49333	-0.25	0.37037
0.0017	-70	14	58	-1.81333	0.05	0.51852
0.0017	-70	14	58	-1.86667	-0.31667	0.57778
0.0017	-72	16	58	-1.86667	-0.01667	0.63704
0.0017	-72	16	58	-1.81333	0.05	0.54815
0.0017	-72	16	56	-1.81333	-0.28333	0.72593
0.00171	-74	20	56	-1.89333	-0.08333	0.60741
0.00171	-72	18	54	-1.65333	-0.28333	0.75556
0.00171	-74	22	52	-1.89333	-0.41667	0.93333
0.00171	-72	22	54	-1.78667	-0.25	0.75556
0.00171	-74	18	52	-1.78667	-0.28333	0.81481
0.00172	-70	22	52	-1.84	-0.11667	0.75556
0.00172	-72	22	50	-1.52	-0.11667	0.9037
0.00172	-72	26	50	-1.81333	-0.11667	0.72593
0.00172	-74	24	50	-1.70667	-0.05	0.63704
0.00172	-74	28	50	-1.6	-0.11667	0.6963
0.00173	-78	26	52	-1.62667	-0.15	0.6963
0.00173	-74	26	46	-1.68	-0.48333	0.99259
0.00173	-76	30	46	-1.73333	-0.51667	1.02222
0.00173	-76	28	46	-1.81333	-0.31667	0.78519
0.00173	-74	28	44	-1.70667	-0.38333	0.93333
0.00174	-72	30	44	-1.65333	-0.28333	1.17037
0.00174	-74	32	44	-1.68	-0.18333	0.72593
0.00174	-76	32	42	-1.70667	-0.55	1.31852
0.00174	-72	32	42	-1.65333	-0.31667	0.93333
0.00174	-76	32	40	-1.57333	-0.11667	1.25926
0.00175	-76	34	38	-1.68	-0.45	0.81481
0.00175	-74	36	38	-1.68	-0.68333	0.93333
0.00175	-76	36	38	-1.44	-0.61667	1.05185
0.00175	-78	36	36	-1.6	-0.48333	1.2
0.00175	-74	38	36	-1.57333	-0.41667	1.14074
0.00176	-74	38	36	-1.62667	-0.68333	1.02222
0.00176	-76	38	38	-1.44	-0.45	0.99259
0.00176	-76	38	36	-1.49333	-0.38333	0.93333
0.00176	-74	42	34	-1.6	-0.48333	1.2
0.00176	-76	42	34	-1.44	-0.61667	1.28889
0.00177	-76	44	36	-1.44	-0.25	1.08148
0.00177	-74	44	32	-1.44	-0.61667	1.2
0.00177	-76	44	30	-1.49333	-0.78333	1.22963
0.00177	-74	44	30	-1.46667	-0.58333	0.99259
0.00177	-74	46	28	-1.46667	-0.65	1.02222
0.00178	-76	46	26	-1.36	-0.68333	1.22963
0.00178	-74	48	26	-1.25333	-0.78333	1.31852
0.00178	-76	50	26	-1.36	-0.71667	1.2
0.00178	-74	50	28	-1.28	-0.68333	1.40741
0.00178	-74	48	26	-1.28	-0.91667	1.34815
0.00179	-74	50	24	-1.28	-0.48333	1.40741
0.00179	-74	50	24	-1.38667	-1.01667	1.28889
0.00179	-76	52	24	-1.22667	-0.85	1.31852
0.00179	-74	52	22	-1.2	-0.98333	1.25926
0.00179	-74	50	20	-1.14667	-0.91667	1.17037
0.0018	-74	56	18	-1.22667	-0.98333	1.2
0.0018	-74	54	20	-1.36	-0.85	1.31852
0.0018	-72	54	18	-1.04	-0.91667	1.28889
0.0018	-72	56	20	-1.25333	-1.18333	1.22963
0.0018	-72	56	18	-1.33333	-0.68333	1.31852
0.00181	-74	58	18	-1.25333	-1.15	1.28889
0.00181	-70	58	14	-1.12	-1.18333	1.31852
0.00181	-70	58	12	-1.06667	-1.05	1.17037
0.00181	-70	58	14	-1.25333	-1.48333	1.37778
0.00181	-70	60	14	-1.12	-1.35	1.34815
0.00182	-72	60	10	-1.12	-1.31667	1.40741
0.00182	-72	60	10	-1.14667	-1.35	1.31852
0.00182	-68	62	10	-0.96	-1.58333	1.37778
0.00182	-70	60	8	-1.09333	-1.28333	1.40741
0.00182	-68	62	6	-0.98667	-1.45	1.46667
0.00183	-68	62	6	-1.14667	-1.68333	1.25926
0.00183	-68	64	6	-1.06667	-1.31667	1.34815
0.00183	-66	64	4	-0.8	-1.55	1.34815
0.00183	-66	62	2	-0.85333	-1.58333	1.4963
0.00183	-66	62	0	-0.69333	-1.48333	1.34815
0.00184	-66	64	0	-1.01333	-1.21667	1.4963
0.00184	-64	66	2	-0.90667	-1.65	1.31852
0.00184	-62	66	0	-0.93333	-1.35	1.40741
0.00184	-64	66	-4	-0.82667	-1.61667	1.28889
0.00184	-64	68	-4	-0.93333	-1.55	1.52593
0.00185	-64	66	-6	-0.72	-1.21667	1.28889
0.00185	-62	66	-6	-0.88	-1.65	1.34815
0.00185	-64	66	-6	-0.90667	-1.45	1.2
0.00185	-62	70	-10	-0.88	-1.31667	1.05185
0.00185	-62	70	-8	-0.72	-1.28333	1.40741
0.00186	-58	72	-8	-0.96	-1.65	1.46667
0.00186	-60	70	-10	-0.64	-1.15	1.37778
0.00186	-58	72	-10	-0.58667	-1.48333	1.22963
0.00186	-60	72	-12	-0.74667	-1.45	1.40741
0.00186	-56	72	-14	-0.72	-1.58333	1.52593
0.00187	-60	72	-14	-0.66667	-1.58333	1.40741
0.00187	-58	72	-16	-0.48	-1.51667	1.31852
0.00187	-56	70	-18	-0.66667	-1.38333	1.52593
0.00187	-54	74	-16	-0.69333	-1.31667	1.4963
0.00187	-54	74	-18	-0.56	-1.55	1.14074
0.00188	-54	72	-16	-0.64	-1.51667	1.40741
0.00188	-52	72	-20	-0.45333	-1.61667	1.25926
0.00188	-54	72	-18	-0.45333	-1.88333	1.34815
0.00188	-52	74	-22	-0.37333	-1.31667	1.4963
0.00188	-52	72	-22	-0.48	-1.88333	1.40741
0.00189	-50	76	-24	-0.32	-1.71667	1.11111
0.00189	-50	74	-22	-0.58667	-1.68333	1.4963
0.00189	-52	74	-24	-0.61333	-1.88333	1.40741
0.00189	-48	76	-26	-0.50667	-1.78333	1.31852
0.00189	-46	76	-28	-0.50667	-1.48333	1.2
0.0019	-48	74	-30	-0.4	-1.58333	1.37778
0.0019	-48	72	-28	-0.32	-1.68333	1.43704
0.0019	-46	78	-28	-0.37333	-1.65	1.46667
0.0019	-44	76	-30	-0.29333	-1.58333	1.34815
0.0019	-44	74	-30	-0.34667	-1.85	1.08148
0.00191	-44	76	-32	-0.48	-1.55	1.22963
0.00191	-42	76	-32	-0.21333	-1.61667	1.22963
0.00191	-40	74	-36	-0.21333	-1.75	1.08148
0.00191	-42	78	-36	-0.34667	-1.81667	1.05185
0.00191	-40	78	-36	-0.34667	-1.81667	1.11111
0.00192	-40	76	-34	-0.29333	-2.21667	1.40741
0.00192	-38	74	-38	-0.18667	-2.05	1.46667
0.00192	-38	74	-38	-0.26667	-1.98333	1.05185
0.00192	-36	76	-38	-0.32	-1.61667	0.99259
0.00192	-38	76	-40	-0.18667	-1.31667	0.99259
0.00193	-36	74	-40	-0.16	-1.81667	1.22963
0.00193	-34	74	-38	0.02667	-1.91667	1.08148
0.00193	-34	74	-40	-0.18667	-2.08333	0.96296
0.00193	-32	76	-42	-0.21333	-1.78333	1.28889
0.00193	-32	76	-44	-0.16	-2.15	1.11111
0.00194	-32	74	-46	-0.08	-1.98333	1.11111
0.00194	-30	74	-44	-0.18667	-1.71667	0.99259
0.00194	-30	76	-46	-0.10667	-2.08333	1.17037
0.00194	-30	74	-46	-0.10667	-1.95	0.96296
0.00194	-28	74	-46	0.02667	-1.68333	1.08148
0.00195	-28	76	-44	0.05333	-2.28333	1.08148
0.00195	-26	76	-48	-0.13333	-2.01667	1.02222
0.00195	-24	74	-48	-0.05333	-2.05	0.81481
0.00195	-24	76	-54	0.08	-2.21667	0.99259
0.00195	-22	74	-52	0.08	-2.08333	1.17037
0.00196	-20	74	-50	-0.13333	-2.25	0.87407
0.00196	-22	74	-50	0.21333	-1.88333	0.75556
0.00196	-20	74	-52	0.21333	-2.08333	0.6963
0.00196	-20	76	-56	-0.05333	-1.95	0.87407
0.00196	-18	74	-54	-0.08	-2.25	0.60741
0.00197	-18	70	-58	0.24	-2.01667	0.66667
0.00197	-16	72	-58	0.24	-2.21667	0.72593
0.00197	-16	72	-56	-0.05333	-2.01667	0.54815
0.00197	-14	68	-56	0.05333	-1.95	0.87407
0.00197	-14	72	-58	0.21333	-2.11667	0.57778
0.00198	-14	70	-58	0.08	-1.98333	0.81481
0.00198	-12	72	-58	0.10667	-2.01667	0.57778
0.00198	-12	72	-58	0.29333	-2.18333	0.78519
0.00198	-10	70	-60	0.26667	-1.91667	0.60741
0.00198	-10	72	-62	0.21333	-2.08333	0.51852
0.00199	-6	68	-60	0.26667	-2.11667	0.54815
0.00199	-8	70	-62	0.26667	-1.61667	0.87407
0.00199	-6	68	-64	0.42667	-2.21667	0.60741
0.00199	-4	68	-64	0.56	-2.11667	0.54815
0.00199	-2	66	-64	0.48	-2.05	0.51852
0.002	-2	66	-62	0.42667	-1.98333	0.28148
0.002	2	66	-62	0.61333	-1.88333	0.66667
0.002	0	66	-64	0.42667	-2.08333	0.48889
0.002	2	64	-66	0.56	-1.95	0.37037
0.002	0	64	-64	0.50667	-2.08333	0.34074

## Sheet: Fig.2b
Time	Voltage1	Voltage2	Voltage3	EL1	EL2	EL3	EL total
-0.0025	-104	-40	149	-8e-05	-0.000579396	-0.000416642	-0.00107604
-0.0025	-104	-48	160	0.000213333	-0.000570567	-0.000437859	-0.000795093
-0.0025	-104	-48	149	0.00032	-0.000561727	-0.000458754	-0.000700481
-0.00249	-96	-48	160	0.000331429	-0.000552873	-0.000479327	-0.000700771
-0.00249	-96	-48	149	0.000311111	-0.000544007	-0.000499578	-0.000732474
-0.00249	-96	-48	149	0.000349091	-0.000535129	-0.000519508	-0.000705546
-0.00249	-96	-56	160	0.000363077	-0.000526237	-0.000539116	-0.000702276
-0.00249	-96	-48	160	0.000346667	-0.000517334	-0.000558402	-0.000729069
-0.00248	-88	-48	149	0.000362353	-0.000508417	-0.000577366	-0.00072343
-0.00248	-96	-56	160	0.000324211	-0.000499488	-0.000596009	-0.000771286
-0.00248	-96	-56	160	0.00032381	-0.000490547	-0.00061433	-0.000781067
-0.00248	-88	-64	160	0.000323478	-0.000481593	-0.000632329	-0.000790444
-0.00248	-88	-64	149	0.0003328	-0.000472626	-0.000650007	-0.000789833
-0.00247	-88	-56	160	0.000352593	-0.000463647	-0.000667363	-0.000778417
-0.00247	-80	-64	160	0.000331034	-0.000454655	-0.000684397	-0.000808018
-0.00247	-80	-72	160	0.000340645	-0.000445651	-0.000701109	-0.000806115
-0.00247	-80	-72	160	0.000361212	-0.000436634	-0.0007175	-0.000792922
-0.00247	-80	-64	160	0.000381714	-0.000427604	-0.000733569	-0.000779459
-0.00246	-72	-72	160	0.000387027	-0.000418562	-0.000749316	-0.000780851
-0.00246	-72	-72	160	0.000402051	-0.000409508	-0.000764741	-0.000772198
-0.00246	-72	-80	160	0.000388293	-0.00040044	-0.000779845	-0.000791992
-0.00246	-72	-80	160	0.00039814	-0.000391361	-0.000794627	-0.000787848
-0.00246	-72	-80	160	0.000410667	-0.000382268	-0.000809087	-0.000780688
-0.00245	-64	-80	149	0.000418723	-0.000373163	-0.000823226	-0.000777666
-0.00245	-72	-80	160	0.000432653	-0.000364046	-0.000837043	-0.000768436
-0.00245	-64	-80	160	0.000451765	-0.000354915	-0.000850538	-0.000753688
-0.00245	-64	-88	160	0.000473725	-0.000345773	-0.000863711	-0.000735759
-0.00245	-56	-88	160	0.000489412	-0.000336617	-0.000876563	-0.000723768
-0.00244	-56	-96	160	0.000498824	-0.000327449	-0.000889093	-0.000717718
-0.00244	-56	-88	160	0.000505098	-0.000318269	-0.000901301	-0.000714472
-0.00244	-56	-88	160	0.000522353	-0.000309076	-0.000913187	-0.00069991
-0.00244	-48	-96	149	0.000541176	-0.00029987	-0.000924752	-0.000683446
-0.00244	-48	-96	160	0.000555294	-0.000290652	-0.000935995	-0.000671353
-0.00243	-48	-96	149	0.000569412	-0.000281421	-0.000946916	-0.000658925
-0.00243	-48	-96	149	0.000592941	-0.000272178	-0.000957516	-0.000636753
-0.00243	-48	-104	160	0.000600784	-0.000262922	-0.000967793	-0.000629931
-0.00243	-40	-104	160	0.00060549	-0.000253653	-0.00097775	-0.000625913
-0.00243	-40	-104	149	0.000633725	-0.000244372	-0.000987384	-0.000598031
-0.00242	-40	-112	160	0.000658824	-0.000235079	-0.000996696	-0.000572951
-0.00242	-32	-104	149	0.000676078	-0.000225772	-0.00101	-0.000559694
-0.00242	-40	-104	149	0.000696471	-0.000216454	-0.00101	-0.000529983
-0.00242	-32	-112	160	0.000712157	-0.000207122	-0.00102	-0.000514965
-0.00242	-32	-112	149	0.000732549	-0.000197778	-0.00103	-0.000495229
-0.00241	-32	-112	149	0.000771765	-0.000188422	-0.00104	-0.000456657
-0.00241	-24	-112	149	0.000801569	-0.000179053	-0.00105	-0.000427484
-0.00241	-24	-112	149	0.000825098	-0.000169671	-0.00105	-0.000394573
-0.00241	-24	-112	139	0.000854902	-0.000160276	-0.00106	-0.000365374
-0.00241	-24	-120	160	0.000881569	-0.00015087	-0.00107	-0.000339301
-0.0024	-16	-112	149	0.000916078	-0.00014145	-0.00107	-0.000295372
-0.0024	-16	-112	149	0.000947451	-0.000132018	-0.00108	-0.000264567
-0.0024	-24	-120	149	0.000969412	-0.000122574	-0.00108	-0.000233162
-0.0024	-16	-120	149	0.000983529	-0.000100015	-0.00108	-0.000196486
-0.0024	-16	-120	149	0.00102	-9.98868e-05	-0.00108	-0.000159887
-0.00239	-8	-120	149	0.00105	-8.63217e-05	-0.00107	-0.000106322
-0.00239	-8	-120	139	0.0011	-7.28347e-05	-0.00109	-6.28347e-05
-0.00239	-8	-128	139	0.00112	-5.74212e-05	-0.00109	-2.74212e-05
-0.00239	-8	-128	139	0.00114	-4.45016e-05	-0.00111	-1.45016e-05
-0.00239	-8	-128	139	0.00116	-3.04702e-05	-0.0011	2.95298e-05
-0.00238	0	-128	139	0.00119	-2.45069e-05	-0.00109	7.54931e-05
-0.00238	8	-128	139	0.00121	-1.12448e-05	-0.00109	0.000108755
-0.00238	0	-128	128	0.00124	4.06736e-06	-0.00109	0.000154067
-0.00238	8	-128	139	0.00126	1.04154e-05	-0.00109	0.000180415
-0.00238	8	-128	139	0.00128	2.92916e-05	-0.00109	0.000219292
-0.00237	8	-128	139	0.00131	4.67704e-05	-0.00109	0.00026677
-0.00237	16	-136	128	0.00133	5.70728e-05	-0.00109	0.000297073
-0.00237	16	-136	139	0.00137	7.659e-05	-0.00111	0.00033659
-0.00237	16	-144	128	0.00141	8.74193e-05	-0.00111	0.000387419
-0.00237	16	-136	128	0.00143	0.000100184	-0.00111	0.000420184
-0.00236	16	-136	128	0.00146	0.000108981	-0.00111	0.000458981
-0.00236	24	-136	128	0.00149	0.000118897	-0.00111	0.000498897
-0.00236	16	-136	128	0.00151	0.000123435	-0.00111	0.000523435
-0.00236	24	-136	128	0.00154	0.000130359	-0.00111	0.000560359
-0.00236	24	-136	128	0.00155	0.000136256	-0.00112	0.000566256
-0.00235	24	-144	128	0.00158	0.0001452	-0.00112	0.0006052
-0.00235	32	-136	128	0.0016	0.000148012	-0.00113	0.000618012
-0.00235	32	-136	128	0.00163	0.000160185	-0.00111	0.000680185
-0.00235	32	-136	117	0.00165	0.000176951	-0.00111	0.000716951
-0.00235	40	-144	117	0.00167	0.000192189	-0.0011	0.000762189
-0.00234	48	-136	107	0.00168	0.000194662	-0.0011	0.000774662
-0.00234	32	-144	117	0.0017	0.000199748	-0.0011	0.000799748
-0.00234	40	-152	117	0.00172	0.000211288	-0.00109	0.000841288
-0.00234	40	-136	117	0.00173	0.000223274	-0.0011	0.000853274
-0.00234	40	-152	117	0.00173	0.000228449	-0.0011	0.000858449
-0.00233	48	-152	117	0.00174	0.000230663	-0.00109	0.000880663
-0.00233	48	-144	117	0.00176	0.00023703	-0.00109	0.00090703
-0.00233	48	-152	107	0.00177	0.000244152	-0.0011	0.000914152
-0.00233	48	-144	107	0.00178	0.000240482	-0.00109	0.000930482
-0.00233	48	-144	107	0.0018	0.000237648	-0.00109	0.000947648
-0.00232	56	-152	107	0.0018	0.000245375	-0.00109	0.000955375
-0.00232	56	-152	107	0.0018	0.000249504	-0.00108	0.000969504
-0.00232	64	-152	96	0.0018	0.000248423	-0.00108	0.000968423
-0.00232	64	-144	96	0.00181	0.000245737	-0.00109	0.000965737
-0.00232	64	-152	96	0.00181	0.000246298	-0.00109	0.000966298
-0.00231	64	-152	85	0.00181	0.000239328	-0.00108	0.000969328
-0.00231	72	-144	96	0.0018	0.000247097	-0.00108	0.000967097
-0.00231	64	-152	96	0.00179	0.000238567	-0.00107	0.000958567
-0.00231	72	-152	96	0.00178	0.00023933	-0.00108	0.00093933
-0.00231	72	-152	96	0.00176	0.000233313	-0.00107	0.000923313
-0.0023	72	-152	85	0.00175	0.000235421	-0.00107	0.000915421
-0.0023	72	-152	85	0.00174	0.00023453	-0.00105	0.00092453
-0.0023	72	-152	85	0.00173	0.000238113	-0.00105	0.000918113
-0.0023	80	-152	85	0.00171	0.000238796	-0.00105	0.000898796
-0.0023	80	-152	85	0.0017	0.000240196	-0.00105	0.000890196
-0.00229	88	-152	85	0.00167	0.000239032	-0.00104	0.000869032
-0.00229	88	-152	75	0.00166	0.000235952	-0.00104	0.000855952
-0.00229	88	-152	75	0.00163	0.000243071	-0.00104	0.000833071
-0.00229	88	-160	85	0.00163	0.000244334	-0.00105	0.000824334
-0.00229	88	-152	75	0.00162	0.000246518	-0.00106	0.000806518
-0.00228	88	-160	75	0.0016	0.000241121	-0.00107	0.000771121
-0.00228	88	-152	64	0.00157	0.000240018	-0.00105	0.000760018
-0.00228	88	-160	64	0.00155	0.000230061	-0.00105	0.000730061
-0.00228	88	-152	64	0.00153	0.000227996	-0.00107	0.000687996
-0.00228	88	-152	64	0.00151	0.000227927	-0.00107	0.000667927
-0.00227	96	-152	64	0.0015	0.000226225	-0.00105	0.000676225
-0.00227	88	-152	53	0.00147	0.000218129	-0.00104	0.000648129
-0.00227	96	-152	53	0.00145	0.000217776	-0.00103	0.000637776
-0.00227	96	-152	64	0.00142	0.000228793	-0.00104	0.000608793
-0.00227	96	-152	53	0.0014	0.000214511	-0.00103	0.000584511
-0.00226	104	-152	53	0.00137	0.000218073	-0.00104	0.000548073
-0.00226	104	-152	53	0.00134	0.000208801	-0.00104	0.000508801
-0.00226	104	-152	43	0.00131	0.000209877	-0.00106	0.000459877
-0.00226	112	-144	53	0.00128	0.000209648	-0.00106	0.000429648
-0.00226	112	-152	43	0.00126	0.000201451	-0.00106	0.000401451
-0.00225	112	-152	32	0.00124	0.000197047	-0.00107	0.000367047
-0.00225	112	-144	43	0.0012	0.000186797	-0.00108	0.000306797
-0.00225	112	-144	32	0.00118	0.000184837	-0.00109	0.000274837
-0.00225	112	-144	43	0.00115	0.000184146	-0.0011	0.000234146
-0.00225	112	-144	32	0.00112	0.00018032	-0.00111	0.00019032
-0.00224	112	-152	32	0.00109	0.000175966	-0.00112	0.000145966
-0.00224	120	-144	32	0.00106	0.000169827	-0.00112	0.000109827
-0.00224	120	-144	32	0.00102	0.000167423	-0.00114	4.7423e-05
-0.00224	128	-136	21	0.000986667	0.000166485	-0.00115	3.152e-06
-0.00224	120	-144	32	0.000955294	0.000161358	-0.00116	-4.3348e-05
-0.00223	120	-144	21	0.000934902	0.000161307	-0.00117	-7.3791e-05
-0.00223	120	-144	21	0.000900392	0.000161921	-0.00118	-0.000117687
-0.00223	128	-136	21	0.000862745	0.000163198	-0.00119	-0.000164057
-0.00223	128	-144	21	0.000829804	0.000165249	-0.00117	-0.000174947
-0.00223	128	-136	21	0.00081098	0.00016581	-0.00117	-0.00019321
-0.00222	128	-136	21	0.000779608	0.000167132	-0.00117	-0.00022326
-0.00222	128	-136	21	0.000749804	0.000166826	-0.00117	-0.00025337
-0.00222	128	-136	21	0.00072	0.000172133	-0.00117	-0.000277867
-0.00222	128	-136	0	0.000690196	0.000169789	-0.00118	-0.000320015
-0.00222	128	-136	11	0.000668235	0.000175175	-0.00118	-0.00033659
-0.00221	136	-136	0	0.00065098	0.000180253	-0.00118	-0.000348767
-0.00221	136	-136	0	0.000618039	0.000184354	-0.00118	-0.000377607
-0.00221	136	-128	0	0.000596078	0.000178068	-0.00118	-0.000405854
-0.00221	136	-136	0	0.000578824	0.000181045	-0.00117	-0.000410131
-0.00221	136	-128	0	0.000556863	0.000179111	-0.00116	-0.000424026
-0.0022	136	-136	0	0.000538039	0.00018276	-0.00117	-0.000449201
-0.0022	144	-136	-11	0.000512941	0.000175084	-0.00116	-0.000471975
-0.0022	136	-128	0	0.000481569	0.000176077	-0.00116	-0.000502354
-0.0022	136	-128	-21	0.000462745	0.000180057	-0.00116	-0.000517198
-0.0022	144	-128	-11	0.000439216	0.000186998	-0.00116	-0.000533786
-0.00219	144	-128	-11	0.000417255	0.00019158	-0.00115	-0.000541165
-0.00219	144	-112	-21	0.000401569	0.000198226	-0.00114	-0.000540205
-0.00219	152	-120	-11	0.000376471	0.000190022	-0.00114	-0.000573507
-0.00219	144	-120	-21	0.00035451	0.000194084	-0.00113	-0.000581406
-0.00219	144	-120	-21	0.00033098	0.000200624	-0.00112	-0.000588396
-0.00218	144	-120	-32	0.000312157	0.000210735	-0.00111	-0.000587108
-0.00218	144	-112	-21	0.000291765	0.000229375	-0.00109	-0.00056886
-0.00218	144	-120	-32	0.000266667	0.000239996	-0.0011	-0.000593337
-0.00218	144	-112	-32	0.000252549	0.000250471	-0.00109	-0.00058698
-0.00218	144	-112	-32	0.000222745	0.000271054	-0.00109	-0.000596201
-0.00217	152	-112	-32	0.000210196	0.000283707	-0.00107	-0.000576097
-0.00217	144	-112	-32	0.000189804	0.000288983	-0.00107	-0.000591213
-0.00217	144	-112	-43	0.000169412	0.000311977	-0.00106	-0.000578611
-0.00217	152	-112	-32	0.000158431	0.000315626	-0.00104	-0.000565943
-0.00217	152	-104	-32	0.000141176	0.000332274	-0.00102	-0.00054655
-0.00216	152	-104	-43	0.000133333	0.000342854	-0.00102	-0.000543813
-0.00216	152	-96	-53	0.000119216	0.000359445	-0.00101	-0.000531339
-0.00216	160	-104	-43	0.000109804	0.000377481	-0.001	-0.000512715
-0.00216	152	-104	-43	0.000105098	0.000395437	-0.000989537	-0.000489002
-0.00216	152	-96	-53	8.47059e-05	0.000405004	-0.000978792	-0.000489082
-0.00215	152	-96	-53	6.11765e-05	0.000421755	-0.000965792	-0.000482861
-0.00215	152	-96	-53	4.70588e-05	0.000444273	-0.000951916	-0.000460584
-0.00215	152	-96	-53	2.66667e-05	0.000465735	-0.00093337	-0.000440968
-0.00215	152	-96	-64	6.27451e-06	0.000480557	-0.000931115	-0.000444283
-0.00215	152	-96	-64	-1.2549e-05	0.000501231	-0.000927039	-0.000438357
-0.00214	152	-96	-64	-3.29412e-05	0.000520097	-0.000918554	-0.000431398
-0.00214	152	-88	-64	-4.54902e-05	0.000545361	-0.000915572	-0.000415701
-0.00214	160	-96	-75	-6.11765e-05	0.000568829	-0.000907421	-0.000399769
-0.00214	152	-88	-64	-6.27451e-05	0.000593842	-0.000890678	-0.000359581
-0.00214	152	-88	-75	-6.7451e-05	0.000608456	-0.000872256	-0.000331251
-0.00213	152	-88	-75	-7.37255e-05	0.000628476	-0.000863701	-0.000308951
-0.00213	160	-80	-75	-9.41176e-05	0.000651814	-0.000860045	-0.000302349
-0.00213	152	-80	-75	-0.000100392	0.00067241	-0.000847164	-0.000275146
-0.00213	152	-80	-75	-0.000105098	0.000707393	-0.000834067	-0.000231772
-0.00213	152	-80	-85	-0.000119216	0.000739183	-0.000829939	-0.000209972
-0.00212	152	-80	-85	-0.000150588	0.000776239	-0.000814405	-0.000188754
-0.00212	152	-72	-75	-0.000169412	0.000812053	-0.000794922	-0.000152281
-0.00212	160	-72	-85	-0.000180392	0.000847602	-0.00078329	-0.00011608
-0.00212	152	-64	-85	-0.000189804	0.00087946	-0.000778457	-8.8801e-05
-0.00212	160	-72	-75	-0.000197647	0.000911683	-0.000759326	-4.529e-05
-0.00211	152	-72	-85	-0.000214902	0.000947621	-0.000740793	-8.074e-06
-0.00211	152	-64	-85	-0.00022902	0.000979088	-0.000732581	1.7487e-05
-0.00211	152	-64	-96	-0.000235294	0.000997894	-0.00071866	4.394e-05
-0.00211	152	-56	-85	-0.000244706	0.00103	-0.000700966	8.4328e-05
-0.00211	152	-56	-96	-0.000258824	0.00106	-0.000686958	0.000114218
-0.0021	160	-56	-96	-0.000263529	0.0011	-0.000674941	0.00016153
-0.0021	144	-56	-96	-0.000272941	0.00113	-0.000673753	0.000183306
-0.0021	152	-56	-96	-0.000279216	0.00116	-0.000653397	0.000227387
-0.0021	152	-56	-96	-0.00028549	0.00119	-0.000641026	0.000263484
-0.0021	144	-48	-107	-0.000294902	0.00122	-0.00062797	0.000297128
-0.00209	144	-48	-96	-0.000305882	0.00125	-0.000616701	0.000327417
-0.00209	144	-48	-107	-0.000313725	0.00129	-0.00060071	0.000375565
-0.00209	144	-40	-107	-0.000321569	0.00131	-0.000585733	0.000402698
-0.00209	144	-48	-107	-0.000329412	0.00134	-0.000576607	0.000433981
-0.00209	144	-40	-107	-0.000335686	0.00137	-0.000558126	0.000476188
-0.00208	144	-40	-107	-0.000340392	0.0014	-0.000551905	0.000507703
-0.00208	144	-32	-117	-0.000351373	0.00143	-0.000536382	0.000542245
-0.00208	144	-32	-107	-0.000360784	0.00147	-0.000530807	0.000578409
-0.00208	144	-32	-117	-0.000367059	0.00149	-0.000518434	0.000604507
-0.00208	144	-24	-117	-0.000371765	0.00152	-0.000496124	0.000652111
-0.00207	144	-24	-117	-0.000371765	0.00154	-0.000483943	0.000684292
-0.00207	144	-24	-117	-0.000387451	0.00156	-0.000479187	0.000693362
-0.00207	144	-32	-117	-0.000395294	0.00159	-0.000471006	0.0007237
-0.00207	144	-24	-117	-0.000404706	0.00161	-0.000479494	0.0007258
-0.00207	136	-24	-117	-0.000421961	0.00162	-0.000468234	0.000729805
-0.00206	144	-24	-128	-0.000431373	0.00165	-0.000467665	0.000750962
-0.00206	144	-16	-128	-0.000450196	0.00167	-0.000451236	0.000768568
-0.00206	136	-16	-128	-0.000459608	0.0017	-0.000455449	0.000784943
-0.00206	136	-16	-128	-0.00048	0.00172	-0.000455955	0.000784045
-0.00206	144	-8	-117	-0.000498824	0.00173	-0.000445544	0.000785632
-0.00205	128	-8	-128	-0.000511373	0.00176	-0.0004443	0.000804327
-0.00205	136	0	-128	-0.000506667	0.00178	-0.000430128	0.000843205
-0.00205	128	0	-128	-0.000508235	0.0018	-0.000416026	0.000875739
-0.00205	136	0	-128	-0.000508235	0.00182	-0.000396838	0.000914927
-0.00205	128	0	-128	-0.000509804	0.00182	-0.000381561	0.000928635
-0.00204	128	0	-128	-0.000511373	0.00184	-0.00037194	0.000956687
-0.00204	128	0	-139	-0.000512941	0.00185	-0.000367821	0.000969238
-0.00204	128	0	-139	-0.000519216	0.00186	-0.000362703	0.000978081
-0.00204	128	8	-139	-0.00051451	0.00187	-0.000343824	0.00101167
-0.00204	120	8	-139	-0.000520784	0.00188	-0.000319459	0.00103976
-0.00203	120	16	-139	-0.000527059	0.00189	-0.000318829	0.00104411
-0.00203	120	16	-139	-0.000530196	0.00189	-0.000309301	0.0010505
-0.00203	120	16	-128	-0.000534902	0.0019	-0.000288636	0.00107646
-0.00203	120	24	-139	-0.000542745	0.0019	-0.000266363	0.00109089
-0.00203	128	16	-139	-0.00056	0.0019	-0.00027379	0.00106621
-0.00202	120	24	-149	-0.000564706	0.0019	-0.000264965	0.00107033
-0.00202	120	24	-139	-0.000564706	0.0019	-0.000257057	0.00107824
-0.00202	112	24	-149	-0.000566275	0.0019	-0.000251996	0.00108173
-0.00202	112	24	-149	-0.000577255	0.00189	-0.000238382	0.00107436
-0.00202	112	24	-149	-0.000581961	0.00189	-0.000232651	0.00107539
-0.00201	112	24	-149	-0.000591373	0.00188	-0.000230659	0.00105797
-0.00201	112	24	-149	-0.000592941	0.00188	-0.000211841	0.00107522
-0.00201	112	32	-149	-0.000596078	0.00188	-0.000212324	0.0010716
-0.00201	104	32	-149	-0.000603922	0.00187	-0.0001962	0.00106988
-0.00201	112	40	-149	-0.000618039	0.00186	-0.000182347	0.00105961
-0.002	104	40	-149	-0.000625882	0.00185	-0.000181667	0.00104245
-0.002	96	32	-149	-0.000646275	0.00183	-0.000171516	0.00101221
-0.002	96	48	-149	-0.000646275	0.00182	-0.000153996	0.00101973
-0.002	96	48	-149	-0.000646275	0.0018	-0.000150892	0.00100283
-0.002	96	48	-149	-0.000646275	0.0018	-0.000154437	0.000999288
-0.00199	96	56	-160	-0.000657255	0.00177	-0.000134448	0.000978297
-0.00199	96	48	-149	-0.000657255	0.00177	-0.000129493	0.000983252
-0.00199	96	48	-149	-0.000657255	0.00175	-0.000125797	0.000966948
-0.00199	96	56	-149	-0.000657255	0.00175	-0.000103151	0.000989594
-0.00199	96	48	-149	-0.000661961	0.00174	-9.90365e-05	0.000979003
-0.00198	96	56	-149	-0.000668235	0.00172	-9.89561e-05	0.000952809
-0.00198	96	56	-149	-0.000663529	0.00171	-8.84201e-05	0.000958051
-0.00198	88	64	-149	-0.000669804	0.00168	-8.80352e-05	0.000922161
-0.00198	88	64	-149	-0.000680784	0.00167	-6.63425e-05	0.000922874
-0.00198	88	64	-149	-0.000688627	0.00165	-6.23646e-05	0.000899008
-0.00197	80	64	-160	-0.00070902	0.00162	-4.53538e-05	0.000865626
-0.00197	88	64	-149	-0.000710588	0.00159	-4.17973e-05	0.000837615
-0.00197	80	72	-149	-0.000704314	0.00157	-2.99339e-05	0.000835752
-0.00197	72	72	-160	-0.000716863	0.00154	-2.52958e-05	0.000797841
-0.00197	72	72	-149	-0.000721569	0.00152	-2.32634e-05	0.000775168
-0.00196	72	72	-149	-0.000723137	0.0015	-1.88615e-05	0.000758001
-0.00196	64	80	-149	-0.000727843	0.00148	-1.29316e-05	0.000739225
-0.00196	72	80	-149	-0.000729412	0.00146	-1.82807e-05	0.000712307
-0.00196	72	80	-149	-0.000726275	0.00143	-7.80227e-06	0.000695923
-0.00196	72	80	-149	-0.000723137	0.00141	-5.18409e-06	0.000681679
-0.00195	72	80	-160	-0.000723137	0.00139	3.36294e-06	0.000670226
-0.00195	64	80	-149	-0.000723137	0.00138	-8.22198e-06	0.000648641
-0.00195	64	80	-149	-0.000729412	0.00135	3.76699e-06	0.000624355
-0.00195	56	88	-149	-0.000738824	0.00134	9.3953e-06	0.000610571
-0.00195	56	88	-149	-0.000741961	0.00132	3.66277e-06	0.000581702
-0.00194	56	88	-149	-0.000745098	0.00129	1.07711e-05	0.000555673
-0.00194	56	88	-149	-0.00075451	0.00128	1.10222e-05	0.000536512
-0.00194	56	96	-149	-0.000748235	0.00125	9.51044e-07	0.000502716
-0.00194	48	96	-149	-0.000743529	0.00123	5.57597e-06	0.000492047
-0.00194	48	96	-149	-0.000759216	0.00121	-3.32639e-06	0.000447458
-0.00193	48	96	-149	-0.000767059	0.0012	1.17086e-06	0.000434112
-0.00193	40	96	-149	-0.000774902	0.00118	1.06167e-05	0.000415715
-0.00193	40	96	-149	-0.000784314	0.00117	1.27608e-05	0.000398447
-0.00193	40	96	-149	-0.000785882	0.00115	6.05011e-06	0.000370168
-0.00193	40	104	-149	-0.000776471	0.00113	4.80202e-06	0.000358331
-0.00192	40	104	-149	-0.000763922	0.00111	5.37182e-06	0.00035145
-0.00192	32	104	-149	-0.000762353	0.00109	1.13793e-05	0.000339026
-0.00192	32	104	-149	-0.000760784	0.00106	5.85875e-06	0.000305075
-0.00192	24	104	-149	-0.000759216	0.00103	-5.67566e-06	0.000265108
-0.00192	32	112	-149	-0.00075451	0.00101	3.23488e-06	0.000258725
-0.00191	24	112	-149	-0.000760784	0.000992468	3.91316e-06	0.000235597
-0.00191	32	112	-149	-0.00075451	0.000966386	4.97558e-06	0.000216852
-0.00191	32	120	-149	-0.000759216	0.000949035	1.6764e-05	0.000206583
-0.00191	24	112	-149	-0.000757647	0.000928251	1.57809e-05	0.000186385
-0.00191	16	120	-149	-0.000752941	0.00091346	-2.44571e-06	0.000158073
-0.0019	16	120	-149	-0.000745098	0.000903096	1.61012e-06	0.000159608
-0.0019	16	120	-139	-0.000740392	0.000890188	-5.092e-06	0.000144704
-0.0019	16	120	-149	-0.000737255	0.000867753	1.82566e-06	0.000132324
-0.0019	16	120	-139	-0.000756078	0.000860489	-9.48716e-06	9.49238e-05
-0.0019	8	120	-139	-0.000759216	0.000851084	-8.48022e-06	8.33878e-05
-0.00189	16	120	-139	-0.000762353	0.000846479	-6.70678e-06	7.74192e-05
-0.00189	8	120	-139	-0.000768627	0.00083756	-1.26912e-06	6.76639e-05
-0.00189	8	128	-139	-0.000770196	0.000823355	-5.50956e-06	4.76494e-05
-0.00189	8	128	-139	-0.000771765	0.000813288	-1.21921e-05	2.93309e-05
-0.00189	0	136	-149	-0.000778039	0.000808759	-8.18963e-06	2.25304e-05
-0.00188	0	128	-139	-0.000776471	0.000799052	-6.12597e-06	1.6455e-05
-0.00188	0	136	-149	-0.000778039	0.000791217	6.60497e-06	1.9783e-05
-0.00188	-8	128	-139	-0.000774902	0.000773865	6.50573e-06	5.46873e-06
-0.00188	0	136	-128	-0.000771765	0.000755043	4.0942e-06	-1.26278e-05
-0.00188	0	136	-128	-0.00076549	0.000754565	5.24732e-06	-5.67768e-06
-0.00187	-8	136	-139	-0.000757647	0.000750291	-1.94385e-06	-9.29985e-06
-0.00187	-8	128	-128	-0.000749804	0.000745883	-4.53179e-06	-8.45279e-06
-0.00187	-16	136	-139	-0.000756078	0.000745895	-6.34791e-06	-1.65309e-05
-0.00187	-8	136	-128	-0.000757647	0.000736213	8.29482e-06	-1.31392e-05
-0.00187	-16	144	-128	-0.000748235	0.000728631	1.41735e-05	-5.4305e-06
-0.00186	-16	136	-128	-0.000743529	0.00073292	1.56301e-05	5.0211e-06
-0.00186	-16	136	-117	-0.000745098	0.000730092	2.69888e-05	1.19828e-05
-0.00186	-24	144	-128	-0.000743529	0.000720834	1.5396e-05	-7.299e-06
-0.00186	-24	144	-128	-0.000746667	0.000708548	2.6276e-05	-1.1843e-05
-0.00186	-24	144	-128	-0.000745098	0.000705131	4.35575e-05	3.5905e-06
-0.00185	-32	144	-117	-0.000751373	0.000707332	4.52854e-05	1.2444e-06
-0.00185	-32	136	-117	-0.000743529	0.000698176	6.04784e-05	1.51254e-05
-0.00185	-32	144	-117	-0.000738824	0.000696583	5.1825e-05	9.584e-06
-0.00185	-32	144	-117	-0.000745098	0.000695673	5.54003e-05	5.9753e-06
-0.00185	-40	144	-117	-0.000743529	0.00069363	6.09322e-05	1.10332e-05
-0.00184	-40	144	-117	-0.000740392	0.000690826	7.16671e-05	2.21011e-05
-0.00184	-40	152	-117	-0.000738824	0.000690127	7.20619e-05	2.33649e-05
-0.00184	-40	152	-117	-0.000741961	0.000694706	7.76806e-05	3.04256e-05
-0.00184	-40	152	-107	-0.000746667	0.000689191	8.24204e-05	2.49444e-05
-0.00184	-48	152	-107	-0.000745098	0.000687742	8.57105e-05	2.83545e-05
-0.00183	-48	144	-107	-0.000741961	0.00069049	8.92406e-05	3.77696e-05
-0.00183	-56	152	-107	-0.000737255	0.000686695	9.54192e-05	4.48592e-05
-0.00183	-48	152	-107	-0.00073098	0.000684629	0.000103028	5.6677e-05
-0.00183	-48	152	-96	-0.000735686	0.000686562	0.000111495	6.2371e-05
-0.00183	-56	152	-107	-0.000727843	0.000686388	0.00011281	7.1355e-05
-0.00182	-64	152	-96	-0.000727843	0.000682989	0.000125797	8.0943e-05
-0.00182	-64	152	-96	-0.000734118	0.000691535	0.00014716	0.000104577
-0.00182	-64	152	-96	-0.000726275	0.000695286	0.000148672	0.000117683
-0.00182	-64	152	-107	-0.000727843	0.000699914	0.000166767	0.000138838
-0.00182	-64	160	-96	-0.000721569	0.000705675	0.000168934	0.00015304
-0.00181	-64	160	-85	-0.000727843	0.000707716	0.000180714	0.000160587
-0.00181	-64	144	-96	-0.00072	0.000707186	0.000183277	0.000170463
-0.00181	-72	152	-85	-0.000721569	0.000700587	0.000198351	0.000177369
-0.00181	-72	152	-85	-0.000715294	0.000695949	0.000209658	0.000190313
-0.00181	-72	152	-85	-0.000716863	0.000701001	0.00022614	0.000210278
-0.0018	-72	152	-85	-0.000710588	0.000701613	0.000226987	0.000218012
-0.0018	-80	160	-75	-0.000705882	0.000698929	0.000243798	0.000236845
-0.0018	-80	152	-85	-0.000712157	0.000707228	0.000265822	0.000260893
-0.0018	-80	160	-85	-0.000701176	0.000705012	0.000274336	0.000278172
-0.0018	-80	160	-75	-0.000682353	0.000713344	0.000295232	0.000326223
-0.00179	-80	152	-75	-0.000677647	0.000710254	0.000322108	0.000354715
-0.00179	-80	160	-75	-0.000677647	0.000709128	0.00033243	0.000363911
-0.00179	-80	160	-64	-0.000655686	0.000706702	0.000356361	0.000407377
-0.00179	-80	160	-75	-0.000647843	0.000708873	0.000375348	0.000436378
-0.00179	-96	152	-64	-0.000649412	0.000701507	0.000387431	0.000439526
-0.00178	-88	160	-64	-0.00064	0.000698639	0.000400701	0.00045934
-0.00178	-96	152	-64	-0.00064	0.000695404	0.000428248	0.000483652
-0.00178	-96	160	-64	-0.000627451	0.000687055	0.000447707	0.000507311
-0.00178	-88	152	-64	-0.000635294	0.000698506	0.000462647	0.000525859
-0.00178	-104	152	-64	-0.000633725	0.000692519	0.000492517	0.000551311
-0.00177	-96	160	-53	-0.000636863	0.000693781	0.000517575	0.000574493
-0.00177	-104	152	-53	-0.000638431	0.000697676	0.000531584	0.000590829
-0.00177	-104	152	-53	-0.000636863	0.000697333	0.000551901	0.000612371
-0.00177	-104	160	-53	-0.000618039	0.000691999	0.000585	0.00065896
-0.00177	-104	152	-53	-0.000618039	0.000697325	0.00061132	0.000690606
-0.00176	-104	152	-53	-0.000600784	0.000695213	0.000631164	0.000725593
-0.00176	-112	152	-53	-0.000599216	0.000693242	0.000660168	0.000754194
-0.00176	-104	152	-53	-0.000592941	0.000685668	0.000692923	0.00078565
-0.00176	-112	152	-43	-0.000589804	0.000686233	0.000729384	0.000825813
-0.00176	-120	152	-53	-0.000583529	0.000683851	0.000760165	0.000860487
-0.00175	-112	144	-43	-0.000578824	0.000673439	0.000790393	0.000885008
-0.00175	-120	152	-32	-0.000556863	0.000670881	0.000805496	0.000919514
-0.00175	-120	152	-32	-0.000544314	0.000664312	0.000844864	0.000964862
-0.00175	-120	144	-32	-0.000539608	0.000650008	0.000880246	0.000990646
-0.00175	-120	152	-32	-0.000531765	0.000645756	0.000898091	0.00101208
-0.00174	-120	152	-32	-0.000528627	0.000647489	0.000925356	0.00104422
-0.00174	-120	144	-32	-0.000519216	0.000646085	0.000946099	0.00107297
-0.00174	-120	144	-32	-0.000528627	0.000635812	0.000985129	0.00109231
-0.00174	-120	144	-32	-0.00051451	0.00062835	0.00102	0.00113384
-0.00174	-128	144	-21	-0.000508235	0.000618073	0.00104	0.00114984
-0.00173	-120	144	-21	-0.000508235	0.000608161	0.00107	0.00116993
-0.00173	-128	144	-21	-0.000498824	0.000598522	0.0011	0.0011997
-0.00173	-128	136	-21	-0.000495686	0.000586028	0.00112	0.00121034
-0.00173	-128	144	-21	-0.000501961	0.000569219	0.00115	0.00121726
-0.00173	-128	136	-11	-0.000494118	0.000560899	0.00119	0.00125678
-0.00172	-128	136	-21	-0.000486275	0.000544805	0.00122	0.00127853
-0.00172	-128	144	-11	-0.000476863	0.000535113	0.00125	0.00130825
-0.00172	-128	136	-11	-0.000464314	0.000522226	0.00127	0.00132791
-0.00172	-136	136	0	-0.00046902	0.000500522	0.0013	0.0013315
-0.00172	-136	136	0	-0.000443922	0.000494812	0.00132	0.00137089
-0.00171	-136	136	11	-0.000440784	0.000490873	0.00135	0.00140009
-0.00171	-136	136	0	-0.000428235	0.000468479	0.00138	0.00142024
-0.00171	-144	136	0	-0.000417255	0.000451432	0.00142	0.00145418
-0.00171	-136	136	11	-0.000406275	0.00044553	0.00143	0.00146926
-0.00171	-136	128	11	-0.000403137	0.000434527	0.00147	0.00150139
-0.0017	-144	128	11	-0.000404706	0.000414296	0.00152	0.00152959
-0.0017	-144	128	11	-0.0004	0.000392892	0.00155	0.00154289
-0.0017	-144	128	11	-0.000392157	0.000378483	0.00159	0.00157633
-0.0017	-144	128	11	-0.000376471	0.000371223	0.00162	0.00161475
-0.0017	-144	128	21	-0.000362353	0.000353028	0.00165	0.00164068
-0.00169	-144	128	21	-0.000349804	0.000330471	0.00169	0.00167067
-0.00169	-144	128	21	-0.000338824	0.000305835	0.00172	0.00168701
-0.00169	-144	120	21	-0.000329412	0.000287523	0.00174	0.00169811
-0.00169	-144	120	32	-0.000332549	0.000265394	0.00176	0.00169284
-0.00169	-144	120	32	-0.000318431	0.000248868	0.00179	0.00172044
-0.00168	-144	120	32	-0.000315294	0.000222465	0.00182	0.00172717
-0.00168	-152	120	32	-0.000310588	0.00020071	0.00182	0.00171012
-0.00168	-152	112	32	-0.000302745	0.000177625	0.00183	0.00170488
-0.00168	-144	112	43	-0.000301176	0.000166729	0.00185	0.00171555
-0.00168	-152	112	32	-0.000293333	0.000148032	0.00186	0.0017147
-0.00167	-152	120	32	-0.000283922	0.00011895	0.00187	0.00170503
-0.00167	-144	120	43	-0.000252549	0.000100669	0.00189	0.00173812
-0.00167	-152	112	32	-0.000243137	8.46001e-05	0.0019	0.00174146
-0.00167	-152	104	43	-0.00022902	6.68022e-05	0.0019	0.00173778
-0.00167	-152	104	43	-0.000227451	5.4681e-05	0.0019	0.00172723
-0.00166	-152	104	53	-0.000224314	4.1265e-05	0.0019	0.00171695
-0.00166	-152	112	53	-0.000232157	2.18415e-05	0.0019	0.00168968
-0.00166	-152	104	43	-0.000224314	2.56593e-06	0.0019	0.00167825
-0.00166	-152	96	53	-0.000211765	-1.29023e-05	0.0019	0.00167533
-0.00166	-144	96	53	-0.000200784	-2.7915e-05	0.0019	0.0016713
-0.00165	-160	96	53	-0.000188235	-4.60592e-05	0.00189	0.00165571
-0.00165	-152	96	64	-0.000178824	-6.27805e-05	0.00187	0.0016284
-0.00165	-152	96	53	-0.000181961	-8.04225e-05	0.00186	0.00159762
-0.00165	-152	96	64	-0.000188235	-0.000100978	0.00186	0.00157079
-0.00165	-160	96	64	-0.000174118	-0.000120795	0.00185	0.00155509
-0.00164	-152	96	64	-0.000166275	-0.000141566	0.00183	0.00152216
-0.00164	-152	96	64	-0.000153725	-0.000157028	0.00181	0.00149925
-0.00164	-152	96	75	-0.000150588	-0.00017167	0.00179	0.00146774
-0.00164	-160	88	75	-0.000130196	-0.000190687	0.00179	0.00146912
-0.00164	-160	88	75	-0.00012549	-0.000197405	0.00177	0.0014471
-0.00163	-152	88	75	-0.000119216	-0.000210807	0.00175	0.00141998
-0.00163	-152	80	85	-0.000109804	-0.000222476	0.00171	0.00137772
-0.00163	-152	88	75	-9.72549e-05	-0.000232377	0.00169	0.00136037
-0.00163	-152	80	75	-8.15686e-05	-0.000243747	0.00166	0.00133468
-0.00163	-152	72	75	-6.43137e-05	-0.000252149	0.00163	0.00131354
-0.00162	-152	80	85	-5.4902e-05	-0.000261408	0.0016	0.00128369
-0.00162	-152	80	85	-4.86275e-05	-0.000266495	0.00156	0.00124488
-0.00162	-160	72	85	-5.17647e-05	-0.000277473	0.00151	0.00118076
-0.00162	-152	72	85	-4.54902e-05	-0.000296453	0.00147	0.00112806
-0.00162	-152	72	85	-3.13725e-05	-0.000317064	0.00143	0.00108156
-0.00161	-152	64	96	-3.92157e-05	-0.000328769	0.00138	0.00101202
-0.00161	-152	72	85	-3.76471e-05	-0.000350453	0.00134	0.0009519
-0.00161	-152	72	96	-3.13725e-05	-0.000357079	0.00132	0.000931548
-0.00161	-152	64	85	-2.82353e-05	-0.000371032	0.00126	0.000860733
-0.00161	-144	64	96	-2.98039e-05	-0.000375765	0.00122	0.000814431
-0.0016	-152	56	107	-2.35294e-05	-0.000382243	0.00118	0.000774228
-0.0016	-152	56	107	-1.56863e-06	-0.000382407	0.00114	0.000756024
-0.0016	-152	56	96	-1.56863e-06	-0.000386626	0.0011	0.000711805
-0.0016	-152	48	107	6.27451e-06	-0.000394754	0.00106	0.000671521
-0.0016	-144	48	107	1.2549e-05	-0.000392849	0.00103	0.0006497
-0.00159	-152	48	107	6.27451e-06	-0.000407038	0.000980459	0.000579696
-0.00159	-144	48	107	7.84314e-06	-0.000412514	0.000936181	0.00053151
-0.00159	-144	48	107	1.72549e-05	-0.000412764	0.000903841	0.000508332
-0.00159	-144	48	107	2.03922e-05	-0.00040912	0.00085948	0.000470752
-0.00159	-144	48	107	1.88235e-05	-0.000416827	0.000812152	0.000414148
-0.00158	-144	40	117	1.41176e-05	-0.000416252	0.000776443	0.000374309
-0.00158	-144	32	107	2.66667e-05	-0.000417114	0.000735189	0.000344742
-0.00158	-152	40	117	4.23529e-05	-0.000416114	0.000695727	0.000321966
-0.00158	-144	32	117	5.80392e-05	-0.000418758	0.000653791	0.000293072
-0.00158	-144	32	117	7.05882e-05	-0.00042312	0.000627611	0.000275079
-0.00157	-144	24	128	8e-05	-0.000429539	0.000568197	0.000218658
-0.00157	-144	32	128	9.09804e-05	-0.000434262	0.000528686	0.000185404
-0.00157	-144	24	117	8.47059e-05	-0.000435603	0.000497085	0.000146188
-0.00157	-136	24	117	9.88235e-05	-0.000439315	0.000462063	0.000121571
-0.00157	-136	24	128	0.000105098	-0.000438672	0.000401751	6.8177e-05
-0.00156	-136	24	128	0.000108235	-0.000439776	0.000363746	3.2205e-05
-0.00156	-144	24	117	0.000120784	-0.000443977	0.000324625	1.432e-06
-0.00156	-144	16	128	0.000133333	-0.000453644	0.000277031	-4.328e-05
-0.00156	-144	16	128	0.00014902	-0.000447489	0.000236914	-6.1555e-05
-0.00156	-136	16	128	0.000161569	-0.000450283	0.000189473	-9.9241e-05
-0.00155	-136	16	128	0.000174118	-0.00045726	0.000149112	-0.00013403
-0.00155	-136	16	128	0.000181961	-0.000455396	0.00010484	-0.000168595
-0.00155	-136	8	128	0.000181961	-0.000451929	7.33349e-05	-0.000196633
-0.00155	-136	8	139	0.000189804	-0.000453976	3.19018e-05	-0.00023227
-0.00155	-128	8	128	0.000203922	-0.0004425	-2.20075e-05	-0.000260585
-0.00154	-128	0	139	0.000213333	-0.000450653	-6.10251e-05	-0.000298345
-0.00154	-128	0	139	0.000227451	-0.000462025	-8.79847e-05	-0.000322559
-0.00154	-128	0	139	0.000235294	-0.000467117	-0.000122485	-0.000354308
-0.00154	-128	0	139	0.000243137	-0.000470335	-0.000162898	-0.000390096
-0.00154	-128	0	139	0.000249412	-0.000471797	-0.000196539	-0.000418924
-0.00153	-128	0	128	0.000258824	-0.000478166	-0.00023487	-0.000454212
-0.00153	-128	-16	139	0.000260392	-0.000479041	-0.000267474	-0.000486123
-0.00153	-128	-8	139	0.000263529	-0.000472867	-0.000295177	-0.000504515
-0.00153	-120	-16	139	0.000268235	-0.000472302	-0.000321353	-0.00052542
-0.00153	-120	-16	139	0.000263529	-0.000471102	-0.000343658	-0.000551231
-0.00152	-120	-16	139	0.000265098	-0.000481157	-0.000378798	-0.000594857
-0.00152	-120	-16	139	0.000266667	-0.000480728	-0.000401664	-0.000615725
-0.00152	-120	-24	149	0.00027451	-0.000483312	-0.000415993	-0.000624795
-0.00152	-120	-24	149	0.00028549	-0.000483266	-0.000436217	-0.000633993
-0.00152	-112	-24	160	0.000290196	-0.000483397	-0.000457912	-0.000651113
-0.00151	-104	-24	149	0.000291765	-0.000485314	-0.000459408	-0.000652957
-0.00151	-112	-24	149	0.000298039	-0.000490864	-0.00046792	-0.000660745
-0.00151	-112	-24	149	0.000305882	-0.000486573	-0.00048027	-0.000660961
-0.00151	-112	-32	149	0.000312157	-0.00048975	-0.000495019	-0.000672612
-0.00151	-104	-40	149	0.000324706	-0.000491603	-0.000493766	-0.000660663
-0.0015	-104	-40	149	0.000337255	-0.000488872	-0.00051671	-0.000668327
-0.0015	-104	-40	149	0.000343529	-0.000481869	-0.000534761	-0.000673101
-0.0015	-104	-40	149	0.000346667	-0.000476362	-0.000540964	-0.000670659
-0.0015	-104	-40	149	0.000359216	-0.000478239	-0.000546674	-0.000665697
-0.0015	-104	-40	160	0.000357647	-0.000483894	-0.000562528	-0.000688775
-0.00149	-104	-48	160	0.000362353	-0.000485089	-0.000585851	-0.000708587
-0.00149	-96	-48	160	0.000374902	-0.000478687	-0.000603808	-0.000707593
-0.00149	-96	-56	149	0.000382745	-0.000474328	-0.000622433	-0.000714016
-0.00149	-96	-48	160	0.000385882	-0.000475415	-0.000625798	-0.000715331
-0.00149	-88	-48	149	0.000392157	-0.000469725	-0.000640974	-0.000718542
-0.00148	-88	-48	160	0.000396863	-0.000469399	-0.000658214	-0.00073075
-0.00148	-88	-56	160	0.000406275	-0.000454536	-0.000676475	-0.000724736
-0.00148	-88	-64	160	0.000412549	-0.000454333	-0.000682929	-0.000724713
-0.00148	-88	-64	160	0.000407843	-0.000439262	-0.000687336	-0.000718755
-0.00148	-88	-64	160	0.000409412	-0.000432327	-0.000708693	-0.000731608
-0.00147	-80	-64	160	0.000412549	-0.000429328	-0.00071003	-0.000726809
-0.00147	-80	-72	160	0.000418824	-0.000417806	-0.000715158	-0.00071414
-0.00147	-80	-72	160	0.000417255	-0.000404366	-0.000727656	-0.000714767
-0.00147	-80	-64	160	0.000428235	-0.000399115	-0.000723444	-0.000694324
-0.00147	-80	-64	160	0.000426667	-0.000398335	-0.000723875	-0.000695543
-0.00146	-72	-72	149	0.000431373	-0.000386889	-0.000734251	-0.000689767
-0.00146	-80	-72	160	0.000440784	-0.000384055	-0.000738107	-0.000681378
-0.00146	-72	-80	160	0.000432941	-0.000376248	-0.000736117	-0.000679424
-0.00146	-72	-72	160	0.000443922	-0.000369139	-0.000749178	-0.000674395
-0.00146	-64	-80	160	0.000458039	-0.00036501	-0.000748039	-0.00065501
-0.00145	-64	-80	149	0.000464314	-0.000349971	-0.000758885	-0.000644542
-0.00145	-72	-88	160	0.000470588	-0.000340796	-0.000772695	-0.000642903
-0.00145	-64	-88	149	0.000481569	-0.000331381	-0.000772839	-0.000622651
-0.00145	-64	-88	160	0.000498824	-0.000322875	-0.000784861	-0.000608912
-0.00145	-64	-88	149	0.000509804	-0.000310071	-0.000782134	-0.000582401
-0.00144	-56	-88	160	0.000512941	-0.000296492	-0.000790379	-0.00057393
-0.00144	-56	-96	160	0.000523922	-0.000284884	-0.000807659	-0.000568621
-0.00144	-56	-88	160	0.000530196	-0.000272652	-0.000820443	-0.000562899
-0.00144	-48	-96	160	0.000552157	-0.000258683	-0.000833709	-0.000540235
-0.00144	-48	-96	160	0.000569412	-0.000238826	-0.000858687	-0.000528101
-0.00143	-48	-96	160	0.000586667	-0.000237765	-0.000878671	-0.000529769
-0.00143	-48	-96	160	0.000596078	-0.000229026	-0.000884131	-0.000517079
-0.00143	-40	-104	160	0.000621176	-0.000214119	-0.000892469	-0.000485412
-0.00143	-40	-104	149	0.000654118	-0.000207333	-0.000899851	-0.000453066
-0.00143	-40	-104	149	0.000669804	-0.000197349	-0.000899169	-0.000426714
-0.00142	-40	-104	149	0.000698039	-0.000189306	-0.000911341	-0.000402608
-0.00142	-32	-104	160	0.000723137	-0.00017544	-0.00092564	-0.000377943
-0.00142	-40	-104	149	0.000763922	-0.000168679	-0.000918009	-0.000322766
-0.00142	-40	-112	149	0.000782745	-0.00016543	-0.0009238	-0.000306485
-0.00142	-32	-112	149	0.000803137	-0.000147484	-0.000919482	-0.000263829
-0.00141	-24	-112	149	0.000823529	-0.000133413	-0.000931681	-0.000241565
-0.00141	-32	-112	149	0.000854902	-0.000116459	-0.000928719	-0.000190276
-0.00141	-24	-112	149	0.000884706	-9.43774e-05	-0.000937158	-0.000146829
-0.00141	-24	-112	149	0.000917647	-7.79414e-05	-0.000949434	-0.000109728
-0.00141	-24	-112	149	0.000947451	-5.42659e-05	-0.000948933	-5.57479e-05
-0.0014	-24	-112	149	0.000966275	-3.88776e-05	-0.00094008	-1.26826e-05
-0.0014	-24	-120	149	0.000989804	-2.13903e-05	-0.000947057	2.13567e-05
-0.0014	-8	-120	149	0.00102	-4.78976e-06	-0.00094325	7.19602e-05
-0.0014	-16	-120	139	0.00104	1.00104e-05	-0.000946415	0.000103595
-0.0014	-8	-120	139	0.00106	2.48257e-05	-0.000958437	0.000126389
-0.00139	-8	-120	149	0.00109	3.11337e-05	-0.000977766	0.000143368
-0.00139	-8	-128	139	0.00112	4.47696e-05	-0.000973104	0.000191666
-0.00139	-8	-120	139	0.00115	6.18481e-05	-0.000980183	0.000231665
-0.00139	-8	-128	139	0.00117	7.68897e-05	-0.000997445	0.000249445
-0.00139	0	-128	149	0.00119	8.26223e-05	-0.00101	0.000262622
-0.00138	-8	-120	128	0.00122	9.39885e-05	-0.001	0.000313989
-0.00138	0	-128	139	0.00126	0.000105548	-0.00101	0.000355548
-0.00138	0	-128	139	0.00129	0.000116807	-0.00101	0.000396807
-0.00138	8	-128	139	0.00131	0.000125246	-0.00102	0.000415246
-0.00138	16	-136	139	0.00134	0.000140704	-0.00103	0.000450704
-0.00137	16	-136	139	0.00136	0.00015443	-0.00105	0.00046443
-0.00137	8	-136	139	0.00138	0.00017093	-0.00105	0.00050093
-0.00137	16	-136	139	0.0014	0.000181034	-0.00106	0.000521034
-0.00137	16	-144	128	0.00143	0.000183236	-0.00107	0.000543236
-0.00137	16	-136	128	0.00145	0.000186239	-0.00109	0.000546239
-0.00136	16	-136	139	0.00148	0.000198511	-0.00109	0.000588511
-0.00136	16	-136	128	0.0015	0.000198515	-0.00109	0.000608515
-0.00136	24	-136	128	0.00152	0.000212376	-0.0011	0.000632376
-0.00136	24	-136	128	0.00156	0.000224448	-0.0011	0.000684448
-0.00136	24	-144	128	0.00158	0.000227466	-0.00111	0.000697466
-0.00135	24	-136	128	0.0016	0.000242457	-0.00111	0.000732457
-0.00135	32	-136	128	0.00162	0.000248481	-0.00113	0.000738481
-0.00135	24	-136	117	0.00165	0.000256283	-0.00113	0.000776283
-0.00135	32	-144	128	0.00165	0.000259372	-0.00114	0.000769372
-0.00135	32	-136	117	0.00167	0.000270751	-0.00114	0.000800751
-0.00134	32	-144	117	0.00169	0.000265383	-0.00114	0.000815383
-0.00134	32	-144	117	0.00172	0.00027915	-0.00115	0.00084915
-0.00134	40	-144	117	0.00173	0.000288391	-0.00116	0.000858391
-0.00134	40	-144	117	0.00174	0.000291081	-0.00116	0.000871081
-0.00134	48	-144	117	0.00175	0.000290056	-0.00118	0.000860056
-0.00133	48	-152	107	0.00175	0.000291068	-0.00117	0.000871068
-0.00133	48	-144	107	0.00177	0.00030927	-0.00116	0.00091927
-0.00133	48	-144	107	0.00178	0.000309899	-0.00116	0.000929899
-0.00133	48	-152	107	0.00178	0.000297701	-0.00117	0.000907701
-0.00133	48	-144	107	0.00178	0.000300171	-0.00116	0.000920171
-0.00132	48	-152	107	0.00179	0.000300536	-0.00115	0.000940536
-0.00132	56	-152	96	0.00178	0.000307409	-0.00114	0.000947409
-0.00132	64	-144	107	0.00179	0.000304735	-0.00112	0.000974735
-0.00132	64	-144	96	0.00178	0.000300651	-0.00114	0.000940651
-0.00132	56	-152	96	0.00179	0.000296155	-0.00113	0.000956155
-0.00131	64	-152	96	0.00179	0.00029194	-0.00113	0.00095194
-0.00131	64	-152	96	0.00178	0.000285496	-0.00113	0.000935496
-0.00131	72	-152	85	0.00177	0.000286861	-0.00112	0.000936861
-0.00131	72	-144	96	0.00176	0.000281759	-0.00112	0.000921759
-0.00131	72	-160	96	0.00176	0.000284803	-0.00112	0.000924803
-0.0013	72	-152	85	0.00174	0.000273339	-0.00112	0.000893339
-0.0013	72	-152	85	0.00173	0.000276426	-0.00111	0.000896426
-0.0013	80	-152	85	0.00173	0.000271531	-0.0011	0.000901531
-0.0013	80	-160	85	0.00171	0.000270774	-0.00111	0.000870774
-0.0013	80	-152	85	0.00168	0.000273141	-0.00111	0.000843141
-0.00129	88	-152	85	0.00167	0.00027334	-0.0011	0.00084334
-0.00129	88	-152	75	0.00166	0.00027274	-0.00109	0.00084274
-0.00129	88	-152	75	0.00164	0.000269386	-0.00108	0.000829386
-0.00129	88	-152	75	0.00161	0.000264287	-0.00107	0.000804287
-0.00129	88	-144	75	0.00159	0.000261532	-0.00106	0.000791532
-0.00128	88	-152	64	0.00157	0.000257846	-0.00105	0.000777846
-0.00128	88	-152	64	0.00155	0.000255368	-0.00104	0.000765368
-0.00128	96	-152	64	0.00153	0.000249879	-0.00104	0.000739879
-0.00128	96	-152	64	0.0015	0.000251241	-0.00103	0.000721241
-0.00128	96	-152	64	0.00149	0.000239418	-0.00102	0.000709418
-0.00127	96	-152	64	0.00147	0.00023533	-0.00102	0.00068533
-0.00127	96	-152	64	0.00145	0.000230399	-0.00101	0.000670399
-0.00127	104	-152	64	0.00143	0.000228603	-0.001	0.000658603
-0.00127	96	-152	53	0.00141	0.000217341	-0.000996134	0.000631207
-0.00127	104	-152	53	0.00138	0.000215388	-0.001	0.000595388
-0.00126	104	-152	53	0.00136	0.000212452	-0.000994853	0.000577599
-0.00126	104	-152	53	0.00133	0.00020467	-0.000978127	0.000556543
-0.00126	104	-152	43	0.00131	0.00020006	-0.000990022	0.000520038
-0.00126	112	-152	43	0.00128	0.000191058	-0.000994447	0.000476611
-0.00126	112	-152	43	0.00126	0.000189542	-0.000996127	0.000453415
-0.00125	112	-144	43	0.00122	0.000184986	-0.000995252	0.000409734
-0.00125	112	-152	43	0.00118	0.000172507	-0.000996464	0.000356043
-0.00125	104	-152	32	0.00115	0.000164988	-0.00099542	0.000319568
-0.00125	112	-144	32	0.00112	0.000163545	-0.00099421	0.000289335
-0.00125	112	-144	32	0.00111	0.00015414	-0.000998191	0.000265949
-0.00124	112	-152	32	0.00108	0.000152628	-0.00101	0.000222628
-0.00124	120	-144	32	0.00105	0.000151395	-0.00103	0.000171395
-0.00124	120	-144	32	0.00102	0.000144552	-0.00103	0.000134552
-0.00124	120	-136	32	0.000981961	0.000143196	-0.00102	0.000105157
-0.00124	128	-144	32	0.00094902	0.000133167	-0.001	8.2187e-05
-0.00123	120	-144	32	0.000927059	0.000135918	-0.000997781	6.5196e-05
-0.00123	128	-144	21	0.000894118	0.000131879	-0.00098923	3.6767e-05
-0.00123	120	-144	32	0.000859608	0.000132855	-0.000981122	1.1341e-05
-0.00123	128	-136	21	0.000832941	0.000131895	-0.000974999	-1.0163e-05
-0.00123	128	-136	21	0.000815686	0.000134992	-0.000975498	-2.482e-05
-0.00122	128	-136	11	0.000782745	0.000138207	-0.000980729	-5.9777e-05
-0.00122	128	-136	11	0.000751373	0.000141298	-0.000975367	-8.2696e-05
-0.00122	136	-136	11	0.000737255	0.000135755	-0.000968583	-9.5573e-05
-0.00122	128	-136	0	0.000702745	0.000141944	-0.000969721	-0.000125032
-0.00122	128	-128	0	0.000679216	0.000151474	-0.000967185	-0.000136495
-0.00121	128	-136	0	0.000647843	0.000158337	-0.000971516	-0.000165336
-0.00121	136	-128	0	0.000619608	0.000167399	-0.000960484	-0.000173477
-0.00121	136	-128	0	0.000607059	0.000166995	-0.000962402	-0.000188348
-0.00121	136	-128	0	0.000585098	0.000172382	-0.00095651	-0.00019903
-0.00121	136	-128	0	0.000558431	0.000170635	-0.000954597	-0.000225531
-0.0012	136	-128	0	0.000534902	0.000174744	-0.000954766	-0.00024512
-0.0012	136	-128	0	0.000508235	0.000180819	-0.000956846	-0.000267792
-0.0012	144	-136	-11	0.000481569	0.000180807	-0.000959127	-0.000296751
-0.0012	136	-128	0	0.000453333	0.000176931	-0.000972336	-0.000342072
-0.0012	144	-120	-11	0.000439216	0.000182405	-0.000969368	-0.000347747
-0.00119	144	-120	-11	0.000428235	0.000189165	-0.000980458	-0.000363058
-0.00119	136	-120	-21	0.000398431	0.000203071	-0.000976055	-0.000374553
-0.00119	144	-120	-21	0.000373333	0.000225115	-0.000973487	-0.000375039
-0.00119	144	-120	-21	0.000351373	0.000227764	-0.000977759	-0.000398622
-0.00119	144	-112	-21	0.000341961	0.000232498	-0.00096312	-0.000388661
-0.00118	144	-120	-21	0.00033098	0.000237248	-0.000957232	-0.000389004
-0.00118	144	-120	-32	0.000318431	0.000251957	-0.00097117	-0.000400782
-0.00118	144	-120	-32	0.000294902	0.000264702	-0.000976472	-0.000416868
-0.00118	144	-112	-21	0.000271373	0.000278724	-0.000979885	-0.000429788
-0.00118	152	-112	-21	0.000252549	0.000296247	-0.000976434	-0.000427638
-0.00117	144	-112	-32	0.000225882	0.000309212	-0.000985824	-0.00045073
-0.00117	152	-112	-32	0.000207059	0.000318587	-0.000990761	-0.000465115
-0.00117	144	-112	-32	0.000183529	0.000328962	-0.000996268	-0.000483777
-0.00117	144	-112	-43	0.000158431	0.000346409	-0.000995292	-0.000490452
-0.00117	144	-104	-43	0.000139608	0.000357087	-0.000994104	-0.000497409
-0.00116	152	-104	-43	0.000131765	0.000377166	-0.000981651	-0.00047272
-0.00116	152	-104	-43	0.000109804	0.000385196	-0.000972452	-0.000477452
-0.00116	152	-104	-43	9.56863e-05	0.000413042	-0.000977401	-0.000468673
-0.00116	152	-96	-43	8.94118e-05	0.000428265	-0.000977839	-0.000460162
-0.00116	144	-104	-53	7.68627e-05	0.000451737	-0.000971707	-0.000443107
-0.00115	152	-96	-53	5.64706e-05	0.000471752	-0.000968543	-0.00044032
-0.00115	152	-96	-53	5.33333e-05	0.000484743	-0.00096855	-0.000430474
-0.00115	160	-96	-53	4.86275e-05	0.000513173	-0.000956873	-0.000395073
-0.00115	152	-96	-53	4.54902e-05	0.000535588	-0.000948582	-0.000367504
-0.00115	152	-96	-64	2.82353e-05	0.000564598	-0.000946961	-0.000354128
-0.00114	160	-96	-64	1.56863e-05	0.0005913	-0.000946504	-0.000339518
-0.00114	152	-88	-53	4.70588e-06	0.000620631	-0.000951232	-0.000325895
-0.00114	152	-88	-64	-1.56863e-05	0.000643265	-0.000934876	-0.000307297
-0.00114	152	-88	-64	-2.19608e-05	0.000664791	-0.000925118	-0.000282288
-0.00114	152	-88	-64	-2.5098e-05	0.000689476	-0.000920429	-0.000256051
-0.00113	152	-80	-64	-1.72549e-05	0.000720227	-0.000896253	-0.000193281
-0.00113	152	-80	-64	-4.23529e-05	0.000746229	-0.00088353	-0.000179654
-0.00113	152	-80	-75	-5.64706e-05	0.000762193	-0.000875736	-0.000170014
-0.00113	152	-80	-85	-7.05882e-05	0.000791349	-0.000859744	-0.000138983
-0.00113	152	-80	-75	-7.68627e-05	0.000822452	-0.000844375	-9.87857e-05
-0.00112	152	-80	-85	-9.2549e-05	0.000850807	-0.000830366	-7.2108e-05
-0.00112	144	-72	-75	-0.000105098	0.000881532	-0.000834163	-5.7729e-05
-0.00112	152	-72	-85	-0.000112941	0.000906421	-0.000816069	-2.2589e-05
-0.00112	152	-72	-85	-0.000123922	0.000934612	-0.000793962	1.6728e-05
-0.00112	152	-64	-85	-0.000133333	0.000965026	-0.000763676	6.8017e-05
-0.00111	144	-64	-85	-0.000147451	0.000998495	-0.000756254	9.479e-05
-0.00111	152	-64	-85	-0.000156863	0.00104	-0.000742326	0.000140811
-0.00111	152	-64	-85	-0.000167843	0.00108	-0.000727807	0.00018435
-0.00111	152	-64	-85	-0.000172549	0.00111	-0.000725696	0.000211755
-0.00111	152	-64	-96	-0.000180392	0.00114	-0.000704909	0.000254699
-0.0011	144	-64	-96	-0.000186667	0.00118	-0.000688786	0.000304547
-0.0011	152	-48	-96	-0.000202353	0.00122	-0.000675624	0.000342023
-0.0011	144	-56	-96	-0.000216471	0.00125	-0.000664083	0.000369446
-0.0011	144	-48	-96	-0.000216471	0.00128	-0.000652472	0.000411057
-0.0011	144	-48	-96	-0.000224314	0.00131	-0.000631835	0.000453851
-0.00109	152	-48	-107	-0.000233725	0.00134	-0.000617715	0.00048856
-0.00109	144	-48	-107	-0.000241569	0.00137	-0.000605145	0.000523286
-0.00109	144	-40	-107	-0.000233725	0.0014	-0.0005966	0.000569675
-0.00109	144	-40	-107	-0.00025098	0.00143	-0.000582594	0.000596426
-0.00109	144	-40	-107	-0.000255686	0.00146	-0.000568512	0.000635802
-0.00108	144	-40	-117	-0.00027451	0.0015	-0.000556646	0.000668844
-0.00108	144	-40	-117	-0.000293333	0.00154	-0.000543398	0.000703269
-0.00108	144	-40	-107	-0.000304314	0.00157	-0.000536705	0.000728981
-0.00108	144	-32	-117	-0.000307451	0.00159	-0.000520182	0.000762367
-0.00108	144	-32	-117	-0.000307451	0.00162	-0.000503201	0.000809348
-0.00107	136	-32	-117	-0.000315294	0.00166	-0.000479243	0.000865463
-0.00107	144	-24	-117	-0.000324706	0.00169	-0.000455401	0.000909893
-0.00107	136	-24	-117	-0.000334118	0.00173	-0.000451384	0.000944498
-0.00107	144	-24	-117	-0.000332549	0.00176	-0.000446535	0.000980916
-0.00107	136	-16	-128	-0.000337255	0.0018	-0.00043001	0.00103273
-0.00106	136	-24	-128	-0.000343529	0.00182	-0.000413729	0.00106274
-0.00106	144	-24	-117	-0.000363922	0.00185	-0.00041033	0.00107575
-0.00106	144	-16	-128	-0.000373333	0.00187	-0.00040451	0.00109216
-0.00106	144	-8	-128	-0.000373333	0.00191	-0.000382433	0.00115423
-0.00106	136	-8	-128	-0.0004	0.00194	-0.000372433	0.00116757
-0.00105	144	-8	-128	-0.000406275	0.00197	-0.000367998	0.00119573
-0.00105	136	-8	-128	-0.000414118	0.002	-0.000365721	0.00122016
-0.00105	128	-8	-139	-0.000418824	0.00203	-0.000349221	0.00126195
-0.00105	136	-8	-128	-0.000431373	0.00206	-0.000341665	0.00128696
-0.00105	136	0	-128	-0.000451765	0.00208	-0.000323569	0.00130467
-0.00104	128	0	-139	-0.000465882	0.00211	-0.00030947	0.00133465
-0.00104	128	0	-139	-0.000473725	0.00213	-0.00029159	0.00136469
-0.00104	128	8	-139	-0.000481569	0.00215	-0.000270949	0.00139748
-0.00104	120	8	-139	-0.000478431	0.00217	-0.000252734	0.00143884
-0.00104	128	8	-128	-0.000483137	0.00219	-0.000241672	0.00146519
-0.00103	128	8	-139	-0.000498824	0.00222	-0.000231791	0.00148938
-0.00103	120	16	-139	-0.000517647	0.00223	-0.000213418	0.00149894
-0.00103	120	8	-139	-0.000520784	0.00225	-0.000211441	0.00151778
-0.00103	120	24	-139	-0.000519216	0.00226	-0.000192586	0.0015482
-0.00103	112	16	-139	-0.000527059	0.00228	-0.00018073	0.00157221
-0.00102	112	16	-149	-0.000538039	0.00228	-0.00016202	0.00157994
-0.00102	120	16	-149	-0.000538039	0.00229	-0.00014509	0.00160687
-0.00102	112	24	-149	-0.000547451	0.0023	-0.000143108	0.00160944
-0.00102	112	24	-149	-0.000553725	0.00231	-0.000139864	0.00161641
-0.00102	112	24	-149	-0.000566275	0.00231	-0.000135574	0.00160815
-0.00101	112	24	-149	-0.000577255	0.0023	-0.000126101	0.00159664
-0.00101	104	24	-149	-0.000580392	0.00229	-0.00010974	0.00159987
-0.00101	112	32	-149	-0.000585098	0.00229	-0.00011317	0.00159173
-0.00101	112	32	-149	-0.000583529	0.00228	-0.000109941	0.00158653
-0.00101	112	32	-149	-0.000603922	0.00228	-0.000101449	0.00157463
-0.001	104	32	-149	-0.000607059	0.00228	-9.62298e-05	0.00157671
-0.001	104	40	-149	-0.000622745	0.00227	-9.89419e-05	0.00154831
-0.001	104	40	-149	-0.000625882	0.00225	-9.1289e-05	0.00153283
-0.000998	104	40	-149	-0.000622745	0.00225	-9.67936e-05	0.00153046
-0.000996	96	48	-149	-0.000636863	0.00224	-8.24614e-05	0.00152068
-0.000994	96	48	-149	-0.000641569	0.00223	-8.51357e-05	0.0015033
-0.000992	96	48	-149	-0.00065098	0.00222	-6.47342e-05	0.00150429
-0.00099	88	48	-149	-0.000652549	0.0022	-6.44486e-05	0.001483
-0.000988	88	56	-149	-0.000665098	0.00218	-7.01412e-05	0.00144476
-0.000986	96	48	-149	-0.000660392	0.00216	-5.97059e-05	0.0014399
-0.000984	96	56	-149	-0.000660392	0.00215	-6.42743e-05	0.00142533
-0.000982	88	56	-149	-0.000655686	0.00213	-6.78108e-05	0.0014065
-0.00098	88	64	-149	-0.000655686	0.00211	-5.71884e-05	0.00139713
-0.000978	80	56	-149	-0.000654118	0.00209	-5.45489e-05	0.00138133
-0.000976	88	64	-149	-0.000655686	0.00206	-5.05609e-05	0.00135375
-0.000974	80	64	-149	-0.000666667	0.00203	-7.04688e-05	0.00129286
-0.000972	80	64	-149	-0.000663529	0.00201	-5.79677e-05	0.0012885
-0.00097	72	72	-149	-0.000661961	0.00198	-4.76294e-05	0.00127041
-0.000968	80	72	-149	-0.000661961	0.00196	-4.06371e-05	0.0012574
-0.000966	80	72	-149	-0.000671373	0.00193	-4.0445e-05	0.00121818
-0.000964	72	72	-149	-0.000676078	0.00191	-4.39794e-05	0.00118994
-0.000962	72	72	-160	-0.000683922	0.00189	-5.4716e-05	0.00115136
-0.00096	72	72	-149	-0.000679216	0.00187	-6.71585e-05	0.00112363
-0.000958	64	80	-149	-0.000676078	0.00185	-6.47431e-05	0.00110918
-0.000956	72	88	-149	-0.000679216	0.00182	-4.95686e-05	0.00109122
-0.000954	64	88	-149	-0.000669804	0.00178	-5.0668e-05	0.00105953
-0.000952	72	88	-149	-0.00067451	0.00176	-5.31816e-05	0.00103231
-0.00095	64	80	-149	-0.000671373	0.00174	-3.60701e-05	0.00103256
-0.000948	64	96	-149	-0.00068549	0.00171	-4.2705e-05	0.000981805
-0.000946	64	88	-149	-0.000683922	0.00168	-3.37223e-05	0.000962356
-0.000944	56	88	-149	-0.000677647	0.00164	-3.39961e-05	0.000928357
-0.000942	64	96	-149	-0.000672941	0.0016	-3.1755e-05	0.000895304
-0.00094	48	96	-149	-0.000688627	0.00157	-1.85656e-05	0.000862807
-0.000938	48	96	-149	-0.000705882	0.00153	-1.2573e-05	0.000811545
-0.000936	48	96	-149	-0.000715294	0.0015	-1.06929e-05	0.000774013
-0.000934	48	96	-149	-0.000724706	0.00147	-7.04468e-06	0.000738249
-0.000932	48	104	-149	-0.00070902	0.00143	-8.36106e-06	0.000712619
-0.00093	48	104	-149	-0.000713725	0.0014	-7.58213e-06	0.000678693
-0.000928	40	104	-149	-0.000718431	0.00137	-4.72564e-06	0.000646843
-0.000926	40	104	-149	-0.000715294	0.00134	2.09918e-06	0.000626805
-0.000924	40	104	-149	-0.000715294	0.00131	7.34976e-06	0.000602056
-0.000922	32	104	-149	-0.000716863	0.00128	1.4107e-05	0.000577244
-0.00092	32	104	-149	-0.000713725	0.00124	3.68856e-05	0.000563161
-0.000918	32	112	-149	-0.00070902	0.00121	4.09518e-05	0.000541932
-0.000916	32	112	-149	-0.00070902	0.00119	2.17663e-05	0.000502746
-0.000914	24	112	-149	-0.000713725	0.00116	1.74853e-05	0.00046376
-0.000912	32	112	-139	-0.000715294	0.00114	2.01789e-05	0.000444885
-0.00091	24	120	-149	-0.000724706	0.00111	2.86533e-05	0.000413947
-0.000908	24	120	-149	-0.00073098	0.00108	2.095e-05	0.00036997
-0.000906	24	120	-139	-0.00073098	0.00105	2.31719e-05	0.000342192
-0.000904	16	120	-149	-0.000734118	0.00103	1.37055e-05	0.000309588
-0.000902	16	120	-139	-0.000748235	0.001	2.44705e-05	0.000276236
-0.0009	16	120	-139	-0.000746667	0.000977676	2.79729e-05	0.000258982
-0.000898	16	120	-139	-0.000756078	0.000954301	2.81917e-05	0.000226415
-0.000896	8	120	-149	-0.000757647	0.000932861	2.54682e-05	0.000200682
-0.000894	8	120	-139	-0.000756078	0.000925298	2.64997e-05	0.00019572
-0.000892	8	120	-149	-0.00075451	0.00090517	3.3353e-05	0.000184013
-0.00089	8	120	-139	-0.000756078	0.000881498	3.85805e-05	0.000164001
-0.000888	8	128	-149	-0.000762353	0.000867933	4.54426e-05	0.000151023
-0.000886	0	136	-149	-0.00076549	0.000848541	5.4112e-05	0.000137163
-0.000884	0	128	-128	-0.000779608	0.000840131	5.38734e-05	0.000114396
-0.000882	0	136	-139	-0.000776471	0.000826891	5.73221e-05	0.000107742
-0.00088	0	136	-139	-0.000776471	0.000803643	6.40846e-05	9.12566e-05
-0.000878	0	136	-139	-0.000776471	0.000794553	7.69571e-05	9.50391e-05
-0.000876	-8	136	-128	-0.000782745	0.000787005	7.81501e-05	8.24101e-05
-0.000874	-8	136	-128	-0.000787451	0.00077766	9.06114e-05	8.08204e-05
-0.000872	-8	136	-128	-0.000767059	0.000771865	7.76774e-05	8.24834e-05
-0.00087	-16	136	-128	-0.000770196	0.000753374	8.99449e-05	7.31229e-05
-0.000868	-16	136	-128	-0.000770196	0.000738742	8.99228e-05	5.84688e-05
-0.000866	-24	136	-139	-0.000770196	0.00073895	9.24674e-05	6.12214e-05
-0.000864	-16	136	-128	-0.00076549	0.000731514	9.49337e-05	6.09577e-05
-0.000862	-24	144	-128	-0.000759216	0.00072646	9.23038e-05	5.95478e-05
-0.00086	-16	136	-128	-0.00075451	0.000726679	9.27046e-05	6.48736e-05
-0.000858	-24	144	-128	-0.000759216	0.000727346	8.67622e-05	5.48922e-05
-0.000856	-24	144	-128	-0.000757647	0.000713764	0.000101213	5.733e-05
-0.000854	-32	144	-128	-0.00076549	0.000710513	0.000110461	5.5484e-05
-0.000852	-32	144	-117	-0.000762353	0.000706984	0.000127289	7.192e-05
-0.00085	-32	144	-117	-0.000749804	0.000692799	0.000135628	7.8623e-05
-0.000848	-40	144	-117	-0.000751373	0.000691518	0.000144447	8.4592e-05
-0.000846	-32	144	-117	-0.000746667	0.000691281	0.000155633	0.000100247
-0.000844	-40	152	-117	-0.000745098	0.000686116	0.000158102	9.912e-05
-0.000842	-40	144	-107	-0.000743529	0.000685439	0.000157536	9.9446e-05
-0.00084	-40	152	-117	-0.000751373	0.000687019	0.000166872	0.000102518
-0.000838	-40	144	-107	-0.000743529	0.000678874	0.00018573	0.000121075
-0.000836	-48	144	-107	-0.000734118	0.000683434	0.000199764	0.00014908
-0.000834	-48	144	-107	-0.00073098	0.000676711	0.000196882	0.000142613
-0.000832	-48	152	-107	-0.000732549	0.00067388	0.00019346	0.000134791
-0.00083	-48	160	-107	-0.000732549	0.000669848	0.000205334	0.000142633
-0.000828	-56	152	-107	-0.000727843	0.000667359	0.000218136	0.000157652
-0.000826	-56	152	-107	-0.000723137	0.000666667	0.000215055	0.000158585
-0.000824	-56	160	-96	-0.000726275	0.000656556	0.000215733	0.000146014
-0.000822	-64	152	-96	-0.000723137	0.000659681	0.000220838	0.000157382
-0.00082	-64	152	-96	-0.000713725	0.000664411	0.000226698	0.000177384
-0.000818	-64	152	-96	-0.000726275	0.000659893	0.000231902	0.00016552
-0.000816	-64	160	-96	-0.000732549	0.000659396	0.000240574	0.000167421
-0.000814	-64	152	-96	-0.000727843	0.000657708	0.000243507	0.000173372
-0.000812	-72	160	-85	-0.000713725	0.000663344	0.00026397	0.000213589
-0.00081	-72	152	-85	-0.00072	0.000666512	0.000265097	0.000211609
-0.000808	-72	152	-85	-0.000712157	0.000666997	0.000265334	0.000220174
-0.000806	-80	152	-85	-0.000707451	0.000668204	0.00028884	0.000249593
-0.000804	-72	160	-85	-0.000702745	0.000673186	0.000298747	0.000269188
-0.000802	-80	160	-85	-0.000705882	0.000677867	0.000308806	0.000280791
-0.0008	-80	152	-85	-0.000690196	0.000680476	0.000335749	0.000326029
-0.000798	-80	152	-85	-0.00068549	0.000682749	0.000341703	0.000338962
-0.000796	-88	152	-75	-0.000671373	0.000685125	0.000358274	0.000372026
-0.000794	-88	152	-75	-0.000665098	0.000694048	0.000368986	0.000397936
-0.000792	-80	152	-75	-0.000669804	0.00070116	0.000382407	0.000413763
-0.00079	-80	160	-75	-0.000669804	0.000703568	0.000386043	0.000419807
-0.000788	-88	152	-75	-0.000661961	0.000700157	0.000410405	0.000448601
-0.000786	-88	152	-64	-0.000660392	0.000700988	0.000430221	0.000470817
-0.000784	-88	152	-64	-0.000649412	0.000702566	0.00044925	0.000502404
-0.000782	-88	160	-75	-0.000635294	0.000699797	0.000460358	0.000524861
-0.00078	-104	152	-64	-0.00062902	0.000699827	0.000481985	0.000552792
-0.000778	-104	152	-64	-0.000630588	0.000698502	0.000500743	0.000568657
-0.000776	-96	160	-53	-0.000625882	0.000706482	0.000516212	0.000596812
-0.000774	-96	160	-64	-0.000625882	0.00070828	0.000534399	0.000616797
-0.000772	-96	152	-64	-0.000622745	0.000713783	0.000575296	0.000666334
-0.00077	-104	152	-53	-0.000624314	0.00071744	0.000603586	0.000696712
-0.000768	-104	152	-64	-0.000616471	0.000716426	0.000615412	0.000715367
-0.000766	-104	152	-53	-0.000607059	0.000710217	0.000642542	0.0007457
-0.000764	-104	160	-43	-0.000600784	0.000709116	0.000656601	0.000764933
-0.000762	-104	152	-53	-0.00059451	0.000708385	0.000690006	0.000803881
-0.00076	-104	152	-43	-0.000585098	0.000701149	0.000727833	0.000843884
-0.000758	-112	152	-43	-0.000585098	0.000690808	0.00076505	0.00087076
-0.000756	-104	152	-32	-0.000575686	0.00068439	0.000804888	0.000913592
-0.000754	-112	152	-32	-0.000577255	0.000688928	0.00082136	0.000933033
-0.000752	-120	144	-32	-0.00057098	0.000687034	0.000854859	0.000970913
-0.00075	-120	152	-32	-0.000567843	0.000678265	0.000889445	0.000999867
-0.000748	-120	152	-32	-0.00057098	0.000671917	0.000913102	0.00101404
-0.000746	-120	152	-32	-0.000564706	0.000661584	0.000953075	0.00104995
-0.000744	-120	152	-32	-0.000556863	0.000653169	0.000967844	0.00106415
-0.000742	-120	144	-32	-0.000545882	0.000644197	0.00102	0.00111831
-0.00074	-120	144	-21	-0.000541176	0.000627788	0.00105	0.00113661
-0.000738	-120	152	-21	-0.000520784	0.000617092	0.00108	0.00117631
-0.000736	-120	144	-32	-0.000512941	0.000604754	0.00111	0.00120181
-0.000734	-128	144	-11	-0.000512941	0.000600071	0.00114	0.00122713
-0.000732	-120	144	-21	-0.000498824	0.000592313	0.00118	0.00127349
-0.00073	-128	144	-21	-0.00049098	0.00058763	0.00122	0.00131665
-0.000728	-128	136	-11	-0.000494118	0.000578922	0.00126	0.0013448
-0.000726	-128	136	-21	-0.000484706	0.00057413	0.0013	0.00138942
-0.000724	-136	136	0	-0.000473725	0.000566273	0.00134	0.00143255
-0.000722	-136	136	-11	-0.000459608	0.000551757	0.00137	0.00146215
-0.00072	-136	136	-11	-0.000453333	0.000544639	0.0014	0.00149131
-0.000718	-136	136	0	-0.000453333	0.000532169	0.00143	0.00150884
-0.000716	-136	136	0	-0.000431373	0.000517224	0.00146	0.00154585
-0.000714	-136	136	0	-0.000420392	0.000507079	0.0015	0.00158669
-0.000712	-136	136	0	-0.000415686	0.000493927	0.00152	0.00159824
-0.00071	-136	136	0	-0.000403137	0.000478809	0.00154	0.00161567
-0.000708	-136	136	0	-0.000378039	0.00045984	0.00157	0.0016518
-0.000706	-136	136	0	-0.000378039	0.000449052	0.00161	0.00168101
-0.000704	-136	128	11	-0.000371765	0.000433338	0.00164	0.00170157
-0.000702	-152	128	11	-0.000357647	0.000416114	0.00169	0.00174847
-0.0007	-136	128	11	-0.000338824	0.000400914	0.00171	0.00177209
-0.000698	-144	128	11	-0.000334118	0.000385504	0.00174	0.00179139
-0.000696	-144	128	11	-0.00032	0.000369677	0.00177	0.00181968
-0.000694	-144	128	11	-0.000316863	0.000361374	0.00179	0.00183451
-0.000692	-144	128	21	-0.000312157	0.00033763	0.00181	0.00183547
-0.00069	-144	120	32	-0.000291765	0.000322131	0.00185	0.00188037
-0.000688	-144	128	32	-0.000280784	0.000308717	0.00186	0.00188793
-0.000686	-144	128	32	-0.000272941	0.000288502	0.00188	0.00189556
-0.000684	-152	120	32	-0.000265098	0.000276324	0.00189	0.00190123
-0.000682	-144	120	32	-0.000269804	0.000262359	0.00192	0.00191256
-0.00068	-144	120	32	-0.000261961	0.000239392	0.00193	0.00190743
-0.000678	-152	120	32	-0.000258824	0.000225581	0.00194	0.00190676
-0.000676	-152	112	32	-0.000252549	0.000203305	0.00195	0.00190076
-0.000674	-144	112	32	-0.000235294	0.000190133	0.00196	0.00191484
-0.000672	-152	112	32	-0.000225882	0.000173089	0.00196	0.00190721
-0.00067	-152	112	43	-0.000211765	0.000140667	0.00197	0.0018989
-0.000668	-152	112	43	-0.000208627	0.000131522	0.00196	0.0018829
-0.000666	-152	112	43	-0.000191373	0.000115679	0.00197	0.00189431
-0.000664	-152	104	43	-0.000177255	8.42014e-05	0.00198	0.00188695
-0.000662	-152	112	53	-0.000174118	6.43919e-05	0.00197	0.00186027
-0.00066	-152	104	53	-0.000172549	4.80146e-05	0.00197	0.00184547
-0.000658	-152	104	53	-0.000172549	3.04672e-05	0.00198	0.00183792
-0.000656	-152	104	53	-0.000172549	1.39279e-05	0.00198	0.00182138
-0.000654	-160	96	53	-0.000167843	5.45204e-06	0.00197	0.00180761
-0.000652	-160	96	64	-0.000155294	-1.28049e-05	0.00195	0.0017819
-0.00065	-152	96	53	-0.000145882	-3.45674e-05	0.00192	0.00173955
-0.000648	-152	96	64	-0.000131765	-4.60781e-05	0.00191	0.00173216
-0.000646	-152	96	64	-0.000122353	-6.54238e-05	0.00189	0.00170222
-0.000644	-152	96	64	-0.000116078	-8.44258e-05	0.00187	0.0016695
-0.000642	-160	96	64	-0.000109804	-0.000102818	0.00184	0.00162738
-0.00064	-152	96	64	-0.000105098	-0.000114919	0.00182	0.00159998
-0.000638	-152	88	64	-9.72549e-05	-0.000134957	0.00179	0.00155779
-0.000636	-152	88	64	-9.41176e-05	-0.000145905	0.00175	0.00150998
-0.000634	-144	88	75	-8.78431e-05	-0.000157821	0.00171	0.00146434
-0.000632	-152	80	75	-6.7451e-05	-0.000177569	0.00168	0.00143498
-0.00063	-160	80	75	-6.7451e-05	-0.000196268	0.00166	0.00139628
-0.000628	-152	80	85	-5.96078e-05	-0.000209846	0.00162	0.00135055
-0.000626	-152	80	75	-5.01961e-05	-0.000219518	0.00158	0.00131029
-0.000624	-152	72	85	-3.45098e-05	-0.000236783	0.00154	0.00126871
-0.000622	-152	72	85	-2.35294e-05	-0.000249609	0.00151	0.00123686
-0.00062	-152	72	96	-2.5098e-05	-0.000266348	0.00148	0.00118855
-0.000618	-152	72	85	-1.72549e-05	-0.000286979	0.00143	0.00112577
-0.000616	-160	72	85	-7.84314e-06	-0.000289307	0.00139	0.00109285
-0.000614	-152	72	85	-6.27451e-06	-0.000296058	0.00135	0.00104767
-0.000612	-152	64	96	1.56863e-06	-0.000315225	0.00131	0.000996344
-0.00061	-152	64	96	1.56863e-06	-0.000326402	0.00127	0.000945167
-0.000608	-152	56	96	-7.84314e-06	-0.000328433	0.00123	0.000893724
-0.000606	-152	64	96	-6.27451e-06	-0.000328766	0.00119	0.000854959
-0.000604	-152	64	96	2.44105e-18	-0.000336516	0.00114	0.000803484
-0.000602	-152	56	96	1.41176e-05	-0.000347017	0.0011	0.000767101
-0.0006	-152	48	96	1.41176e-05	-0.0003606	0.00106	0.000713518
-0.000598	-152	56	107	2.03922e-05	-0.000366019	0.00102	0.000674373
-0.000596	-144	48	107	2.5098e-05	-0.000370028	0.000969517	0.000624587
-0.000594	-152	48	107	2.66667e-05	-0.000373305	0.000925056	0.000578418
-0.000592	-144	48	107	4.23529e-05	-0.000385925	0.000882077	0.000538505
-0.00059	-144	40	107	5.17647e-05	-0.000397116	0.000840292	0.000494941
-0.000588	-152	40	107	5.96078e-05	-0.000393609	0.00080549	0.000471489
-0.000586	-144	48	107	7.37255e-05	-0.000399925	0.00075907	0.00043287
-0.000584	-144	40	117	8e-05	-0.000407664	0.000713715	0.000386051
-0.000582	-152	32	107	8.94118e-05	-0.00041342	0.000659504	0.000335496
-0.00058	-144	32	107	0.000101961	-0.000417529	0.000622262	0.000306694
-0.000578	-144	40	117	0.000105098	-0.000423481	0.000580112	0.000261729
-0.000576	-144	32	117	0.00011451	-0.000422644	0.00053277	0.000224636
-0.000574	-144	32	117	0.00012549	-0.000431878	0.000501544	0.000195156
-0.000572	-144	24	128	0.00011451	-0.000435657	0.000464926	0.000143779
-0.00057	-144	24	117	0.000120784	-0.00043736	0.000420738	0.000104162
-0.000568	-136	24	128	0.000122353	-0.000444812	0.000366786	4.4327e-05
-0.000566	-136	24	117	0.000128627	-0.000447481	0.000325985	7.131e-06
-0.000564	-144	24	128	0.000130196	-0.000442505	0.000284429	-2.788e-05
-0.000562	-144	24	128	0.000122353	-0.000447987	0.00025862	-6.7014e-05
-0.00056	-136	24	128	0.000127059	-0.000451912	0.000215808	-0.000109045
-0.000558	-144	24	128	0.000144314	-0.000453916	0.000171949	-0.000137653
-0.000556	-144	8	128	0.000158431	-0.000451609	0.000136271	-0.000156907
-0.000554	-136	16	128	0.000183529	-0.000450083	0.000107776	-0.000158778
-0.000552	-128	16	139	0.000199216	-0.000452407	9.50031e-05	-0.000158188
-0.00055	-136	16	139	0.000208627	-0.000455839	6.80271e-05	-0.000179185
-0.000548	-136	8	139	0.000221176	-0.000463528	2.28452e-05	-0.000219507
-0.000546	-128	8	128	0.000219608	-0.000467211	-6.26595e-06	-0.000253869
-0.000544	-128	0	139	0.000232157	-0.00046879	-3.63662e-05	-0.000272999
-0.000542	-136	8	139	0.000233725	-0.000470637	-6.99266e-05	-0.000306839
-0.00054	-136	0	139	0.000243137	-0.000460431	-9.84285e-05	-0.000315723
-0.000538	-128	0	128	0.000244706	-0.000448906	-0.000113885	-0.000318085
-0.000536	-128	-8	139	0.000260392	-0.000448466	-0.000139162	-0.000327236
-0.000534	-120	-8	139	0.000258824	-0.000448224	-0.000168284	-0.000357684
-0.000532	-120	-8	139	0.000258824	-0.000452038	-0.000199273	-0.000392487
-0.00053	-120	-8	139	0.000257255	-0.000453012	-0.000226711	-0.000422468
-0.000528	-128	-16	139	0.000261961	-0.000453525	-0.000243448	-0.000435012
-0.000526	-120	-8	139	0.000272941	-0.000451316	-0.00026791	-0.000446285
-0.000524	-120	-16	139	0.000282353	-0.000456129	-0.000291224	-0.000465
-0.000522	-120	-24	139	0.00028549	-0.000460485	-0.000310409	-0.000485404
-0.00052	-120	-24	149	0.000290196	-0.000459519	-0.000328842	-0.000498165
-0.000518	-112	-24	160	0.000296471	-0.000458576	-0.000329841	-0.000491946
-0.000516	-112	-24	149	0.000305882	-0.000460931	-0.000349964	-0.000505013
-0.000514	-112	-24	149	0.000305882	-0.000454108	-0.000365635	-0.000513861
-0.000512	-112	-32	149	0.000305882	-0.000453618	-0.00038821	-0.000535946
-0.00051	-112	-32	149	0.00030902	-0.000447148	-0.000398756	-0.000536884
-0.000508	-104	-32	149	0.000327843	-0.000442063	-0.000415993	-0.000530213
-0.000506	-112	-32	149	0.00033098	-0.000440925	-0.000426054	-0.000535999
-0.000504	-112	-32	149	0.000332549	-0.000426429	-0.000447733	-0.000541613
-0.000502	-104	-40	149	0.000340392	-0.000420433	-0.0004661	-0.000546141
-0.0005	-104	-40	149	0.000345098	-0.000425381	-0.000485272	-0.000565555
-0.000498	-104	-40	160	0.00035451	-0.000417624	-0.000510194	-0.000573308
-0.000496	-104	-48	149	0.000359216	-0.000420943	-0.00052286	-0.000584587
-0.000494	-96	-48	149	0.000376471	-0.000427633	-0.000522564	-0.000573726
-0.000492	-104	-48	149	0.000381176	-0.000438074	-0.000532373	-0.000589271
-0.00049	-96	-48	160	0.000384314	-0.000440647	-0.000540796	-0.000597129
-0.000488	-96	-48	160	0.00038902	-0.000435962	-0.000550577	-0.000597519
-0.000486	-96	-48	160	0.000392157	-0.000427775	-0.000563743	-0.000599361
-0.000484	-96	-56	160	0.000398431	-0.000421268	-0.000579346	-0.000602183
-0.000482	-88	-56	160	0.000407843	-0.000420311	-0.000591808	-0.000604276
-0.00048	-88	-56	160	0.000415686	-0.000422779	-0.000612334	-0.000619427
-0.000478	-88	-64	149	0.000426667	-0.000417818	-0.000632087	-0.000623238
-0.000476	-88	-64	149	0.000425098	-0.000413823	-0.000648596	-0.000637321
-0.000474	-80	-64	160	0.000425098	-0.000411703	-0.00066165	-0.000648255
-0.000472	-80	-72	160	0.000436078	-0.000421769	-0.000676927	-0.000662618
-0.00047	-80	-64	160	0.000453333	-0.000421526	-0.000685773	-0.000653966
-0.000468	-80	-72	160	0.000470588	-0.000409519	-0.000681425	-0.000620356
-0.000466	-80	-72	149	0.000483137	-0.000405791	-0.000687329	-0.000609983
-0.000464	-72	-72	160	0.000489412	-0.000394659	-0.000693088	-0.000598335
-0.000462	-72	-72	160	0.000489412	-0.000382019	-0.000706102	-0.000598709
-0.00046	-72	-72	160	0.000506667	-0.000376921	-0.00071128	-0.000581534
-0.000458	-72	-80	160	0.000520784	-0.000370228	-0.000716379	-0.000565823
-0.000456	-72	-80	160	0.000527059	-0.000367731	-0.000731243	-0.000571915
-0.000454	-64	-72	160	0.000538039	-0.000365833	-0.000751855	-0.000579649
-0.000452	-64	-80	149	0.000541176	-0.000370689	-0.000766592	-0.000596105
-0.00045	-64	-88	160	0.000550588	-0.000368075	-0.000776615	-0.000594102
-0.000448	-64	-88	160	0.000563137	-0.000363441	-0.000780347	-0.000580651
-0.000446	-56	-88	160	0.000569412	-0.00035432	-0.000789176	-0.000574084
-0.000444	-56	-88	160	0.000580392	-0.000348225	-0.000815505	-0.000583338
-0.000442	-56	-96	149	0.00059451	-0.000335553	-0.000833927	-0.00057497
-0.00044	-56	-96	149	0.000621176	-0.000317807	-0.000835264	-0.000531895
-0.000438	-56	-96	149	0.000636863	-0.000318665	-0.000843699	-0.000525501
-0.000436	-48	-96	160	0.000647843	-0.000301128	-0.000852304	-0.000505589
-0.000434	-48	-96	160	0.000655686	-0.000288099	-0.000868958	-0.000501371
-0.000432	-48	-96	160	0.00067451	-0.000286852	-0.000878769	-0.000491111
-0.00043	-48	-104	160	0.000701176	-0.00027294	-0.000892248	-0.000464012
-0.000428	-48	-104	149	0.000723137	-0.000257923	-0.000894215	-0.000429001
-0.000426	-40	-104	149	0.000741961	-0.000241633	-0.000903689	-0.000403361
-0.000424	-40	-104	149	0.00075451	-0.00022807	-0.000904692	-0.000378252
-0.000422	-32	-104	160	0.000774902	-0.000216431	-0.000907905	-0.000349434
-0.00042	-32	-112	149	0.000785882	-0.000195984	-0.000928902	-0.000339004
-0.000418	-32	-112	149	0.000796863	-0.000176606	-0.000933654	-0.000313397
-0.000416	-32	-112	149	0.000826667	-0.000154333	-0.000930766	-0.000258432
-0.000414	-32	-112	149	0.000843922	-0.000148554	-0.000921748	-0.00022638
-0.000412	-32	-112	149	0.000870588	-0.00013588	-0.000914175	-0.000179467
-0.00041	-32	-112	149	0.000905098	-0.000116998	-0.000920441	-0.000132341
-0.000408	-24	-112	149	0.000936471	-8.75197e-05	-0.000947433	-9.84817e-05
-0.000406	-24	-112	149	0.000961569	-8.4368e-05	-0.000945251	-6.805e-05
-0.000404	-24	-112	149	0.000989804	-7.64323e-05	-0.000937735	-2.43633e-05
-0.000402	-16	-112	139	0.00102	-5.33406e-05	-0.000935019	3.16404e-05
-0.0004	-16	-112	149	0.00104	-3.87678e-05	-0.000932256	6.89762e-05
-0.000398	-16	-120	149	0.00107	-1.26961e-05	-0.000933947	0.000123357
-0.000396	-16	-120	139	0.00109	5.96378e-06	-0.000947151	0.000148813
-0.000394	-16	-128	149	0.00112	2.24257e-05	-0.000944192	0.000198234
-0.000392	-8	-120	139	0.00114	3.62003e-05	-0.00093557	0.00024063
-0.00039	-8	-120	139	0.00117	5.30341e-05	-0.00094838	0.000274654
-0.000388	-8	-128	139	0.0012	7.18981e-05	-0.000951673	0.000320225
-0.000386	-8	-128	139	0.00122	8.74352e-05	-0.000960314	0.000347121
-0.000384	0	-128	139	0.00124	0.000109143	-0.000962037	0.000387106
-0.000382	0	-128	139	0.00127	0.000117802	-0.000965807	0.000421995
-0.00038	8	-136	139	0.00129	0.000133779	-0.000958092	0.000465687
-0.000378	8	-128	139	0.00132	0.000142317	-0.000965811	0.000496506
-0.000376	8	-128	139	0.00134	0.000154386	-0.00096563	0.000528756
-0.000374	8	-136	139	0.00138	0.000162947	-0.000966691	0.000576256
-0.000372	8	-136	139	0.00141	0.00018076	-0.000978504	0.000612256
-0.00037	8	-136	139	0.00144	0.000195923	-0.000984824	0.000651099
-0.000368	16	-136	128	0.00147	0.000209671	-0.000992904	0.000686767
-0.000366	16	-136	128	0.00149	0.00021598	-0.000990126	0.000715854
-0.000364	24	-136	128	0.00152	0.000227846	-0.00098527	0.000762576
-0.000362	16	-144	128	0.00155	0.000237759	-0.000985389	0.00080237
-0.00036	24	-144	128	0.00158	0.000243439	-0.000983564	0.000839875
-0.000358	24	-136	128	0.0016	0.000254842	-0.000978228	0.000876614
-0.000356	24	-144	128	0.00162	0.000265947	-0.000986426	0.000899521
-0.000354	24	-136	128	0.00164	0.000279893	-0.000986197	0.000933696
-0.000352	32	-144	117	0.00166	0.000284543	-0.00099557	0.000948973
-0.00035	24	-136	128	0.00168	0.000284746	-0.00101	0.000954746
-0.000348	32	-136	117	0.00169	0.000290454	-0.00102	0.000960454
-0.000346	32	-136	117	0.0017	0.000304025	-0.00101	0.000994025
-0.000344	40	-144	117	0.00171	0.000308805	-0.00102	0.000998805
-0.000342	40	-144	117	0.00173	0.000313744	-0.00103	0.00101374
-0.00034	40	-144	117	0.00174	0.000327866	-0.00101	0.00105787
-0.000338	40	-144	117	0.00175	0.000326323	-0.00102	0.00105632
-0.000336	40	-144	117	0.00177	0.000325616	-0.00104	0.00105562
-0.000334	48	-144	107	0.00179	0.000335706	-0.00104	0.00108571
-0.000332	48	-144	107	0.00181	0.000339281	-0.00104	0.00110928
-0.00033	40	-144	117	0.00183	0.000343697	-0.00104	0.0011337
-0.000328	48	-152	107	0.00184	0.000344186	-0.00105	0.00113419
-0.000326	56	-152	107	0.00185	0.000351138	-0.00105	0.00115114
-0.000324	64	-152	96	0.00186	0.000352303	-0.00105	0.0011623
-0.000322	56	-152	107	0.00187	0.000347007	-0.00104	0.00117701
-0.00032	56	-152	96	0.00187	0.000359128	-0.00106	0.00116913
-0.000318	56	-152	96	0.00187	0.00035627	-0.00105	0.00117627
-0.000316	64	-144	96	0.00188	0.00035483	-0.00107	0.00116483
-0.000314	72	-152	96	0.00187	0.000358419	-0.00107	0.00115842
-0.000312	64	-152	96	0.00187	0.000349845	-0.00108	0.00113985
-0.00031	72	-152	96	0.00186	0.000344835	-0.00109	0.00111484
-0.000308	72	-152	96	0.00184	0.000331008	-0.0011	0.00107101
-0.000306	72	-152	85	0.00183	0.000322247	-0.00109	0.00106225
-0.000304	72	-152	85	0.00181	0.000323757	-0.00109	0.00104376
-0.000302	72	-152	75	0.00181	0.000300751	-0.0011	0.00101075
-0.0003	72	-152	85	0.00181	0.000298917	-0.0011	0.00100892
-0.000298	80	-152	85	0.00181	0.000304566	-0.00111	0.00100457
-0.000296	72	-160	75	0.0018	0.000299811	-0.00109	0.00100981
-0.000294	72	-160	85	0.00179	0.000296892	-0.00109	0.000996892
-0.000292	88	-152	75	0.00178	0.000303766	-0.0011	0.000983766
-0.00029	88	-152	75	0.00177	0.00030606	-0.00109	0.00098606
-0.000288	88	-152	75	0.00176	0.000302768	-0.00109	0.000972768
-0.000286	88	-152	75	0.00173	0.000293179	-0.00111	0.000913179
-0.000284	88	-152	75	0.00172	0.000286203	-0.00112	0.000886203
-0.000282	88	-152	64	0.00171	0.000282185	-0.00112	0.000872185
-0.00028	88	-152	64	0.00169	0.000270711	-0.00112	0.000840711
-0.000278	96	-152	64	0.00167	0.00026062	-0.00112	0.00081062
-0.000276	96	-152	64	0.00165	0.000261955	-0.00111	0.000801955
-0.000274	96	-152	64	0.00163	0.000255108	-0.00111	0.000775108
-0.000272	96	-152	53	0.0016	0.000251425	-0.00111	0.000741425
-0.00027	104	-152	64	0.00159	0.000248341	-0.00112	0.000718341
-0.000268	96	-144	53	0.00157	0.000245976	-0.00111	0.000705976
-0.000266	104	-160	53	0.00154	0.000242496	-0.00111	0.000672496
-0.000264	96	-152	53	0.00152	0.000234744	-0.00111	0.000644744
-0.000262	104	-152	53	0.00149	0.000231403	-0.00112	0.000601403
-0.00026	104	-152	43	0.00146	0.000225995	-0.00113	0.000555995
-0.000258	112	-144	53	0.00143	0.000222852	-0.00113	0.000522852
-0.000256	112	-152	43	0.0014	0.000212696	-0.00113	0.000482696
-0.000254	112	-144	43	0.00138	0.000215793	-0.00114	0.000455793
-0.000252	112	-144	43	0.00135	0.00021539	-0.00114	0.00042539
-0.00025	112	-144	43	0.00132	0.000212081	-0.00115	0.000382081
-0.000248	112	-144	32	0.0013	0.000210741	-0.00114	0.000370741
-0.000246	112	-144	32	0.00127	0.000215895	-0.00116	0.000325895
-0.000244	120	-144	32	0.00125	0.000212154	-0.00116	0.000302154
-0.000242	120	-144	32	0.00124	0.000212538	-0.00115	0.000302538
-0.00024	120	-144	32	0.00122	0.000206521	-0.00115	0.000276521
-0.000238	120	-144	32	0.00118	0.000203017	-0.00114	0.000243017
-0.000236	120	-144	32	0.00115	0.00020487	-0.00115	0.00020487
-0.000234	120	-144	32	0.00112	0.000198281	-0.00116	0.000158281
-0.000232	120	-144	21	0.00109	0.000190015	-0.00115	0.000130015
-0.00023	128	-136	21	0.00106	0.000199082	-0.00114	0.000119082
-0.000228	128	-136	21	0.00103	0.000205332	-0.00112	0.000115332
-0.000226	128	-136	11	0.000999216	0.000205498	-0.00113	7.4714e-05
-0.000224	128	-144	11	0.000966275	0.000200347	-0.00113	3.6622e-05
-0.000222	128	-136	11	0.000931765	0.000199137	-0.00113	9.02e-07
-0.00022	136	-136	11	0.000901961	0.000205952	-0.00113	-2.2087e-05
-0.000218	128	-136	11	0.000887843	0.00019272	-0.00112	-3.9437e-05
-0.000216	128	-136	0	0.000865882	0.000189071	-0.00111	-5.5047e-05
-0.000214	136	-136	0	0.000832941	0.000189989	-0.00111	-8.707e-05
-0.000212	136	-136	0	0.000817255	0.00018641	-0.00111	-0.000106335
-0.00021	136	-128	0	0.000793725	0.000193706	-0.00111	-0.000122569
-0.000208	136	-136	0	0.000774902	0.000198372	-0.0011	-0.000126726
-0.000206	136	-136	0	0.000745098	0.00018826	-0.00107	-0.000136642
-0.000204	136	-136	0	0.000724706	0.000206254	-0.00108	-0.00014904
-0.000202	136	-128	-11	0.000704314	0.000215903	-0.00108	-0.000159783
-0.0002	144	-128	-11	0.000676078	0.000217969	-0.00106	-0.000165953
-0.000198	136	-128	-11	0.000646275	0.000219794	-0.00106	-0.000193931
-0.000196	144	-128	-11	0.000618039	0.000207544	-0.00106	-0.000234417
-0.000194	144	-128	-11	0.000589804	0.000208569	-0.00106	-0.000261627
-0.000192	144	-120	-11	0.000572549	0.000221463	-0.00106	-0.000265988
-0.00019	144	-120	-21	0.000545882	0.000227957	-0.00106	-0.000286161
-0.000188	144	-120	-11	0.000522353	0.00023301	-0.00106	-0.000304637
-0.000186	144	-112	-32	0.000489412	0.000237833	-0.00105	-0.000322755
-0.000184	144	-120	-21	0.000486275	0.000236264	-0.00104	-0.000317461
-0.000182	144	-112	-32	0.000467451	0.000240025	-0.00104	-0.000332524
-0.00018	144	-112	-32	0.000447059	0.000249894	-0.00103	-0.000333047
-0.000178	152	-112	-21	0.000423529	0.000257923	-0.00103	-0.000348548
-0.000176	152	-112	-32	0.000406275	0.000269606	-0.00102	-0.000344119
-0.000174	144	-112	-32	0.000396863	0.000286271	-0.001	-0.000316866
-0.000172	144	-112	-32	0.000370196	0.00030313	-0.001	-0.000326674
-0.00017	152	-112	-32	0.000341961	0.000314028	-0.000992327	-0.000336338
-0.000168	152	-112	-32	0.000323137	0.000326053	-0.000976773	-0.000327583
-0.000166	152	-104	-32	0.000293333	0.000340526	-0.000969888	-0.000336029
-0.000164	144	-96	-43	0.000276078	0.000354246	-0.000962709	-0.000332385
-0.000162	160	-104	-43	0.00025098	0.00037079	-0.000964248	-0.000342478
-0.00016	152	-104	-43	0.000238431	0.000376971	-0.000954311	-0.000338909
-0.000158	144	-104	-53	0.000214902	0.000396858	-0.000954881	-0.000343121
-0.000156	152	-104	-53	0.00020549	0.000416015	-0.000955109	-0.000333604
-0.000154	152	-96	-53	0.000200784	0.000438795	-0.000932717	-0.000293138
-0.000152	152	-96	-53	0.000183529	0.000449632	-0.000925555	-0.000292394
-0.00015	152	-96	-53	0.000174118	0.000473488	-0.000928479	-0.000280873
-0.000148	152	-96	-53	0.000163137	0.000498537	-0.000913217	-0.000251543
-0.000146	152	-96	-64	0.000145882	0.000531868	-0.000898118	-0.000220368
-0.000144	152	-96	-64	0.000127059	0.000548293	-0.000884567	-0.000209215
-0.000142	144	-96	-64	0.000108235	0.000573248	-0.000869673	-0.00018819
-0.00014	152	-88	-64	8.15686e-05	0.000604768	-0.00085464	-0.000168303
-0.000138	152	-88	-64	7.37255e-05	0.000618786	-0.000851564	-0.000159053
-0.000136	152	-88	-75	6.58824e-05	0.000654712	-0.000838057	-0.000117463
-0.000134	144	-88	-75	3.76471e-05	0.000673552	-0.000823775	-0.000112576
-0.000132	160	-80	-64	1.41176e-05	0.000702759	-0.000819091	-0.000102214
-0.00013	152	-80	-64	6.27451e-06	0.000734786	-0.000803524	-6.24635e-05
-0.000128	152	-80	-75	-6.27451e-06	0.000759642	-0.000790896	-3.75285e-05
-0.000126	152	-72	-75	-3.13725e-05	0.000792892	-0.000764452	-2.9325e-06
-0.000124	152	-72	-85	-3.60784e-05	0.000822001	-0.000740979	4.49436e-05
-0.000122	152	-72	-85	-3.92157e-05	0.000851424	-0.000716392	9.58163e-05
-0.00012	152	-72	-85	-5.17647e-05	0.000888938	-0.000710933	0.00012624
-0.000118	152	-72	-75	-5.64706e-05	0.000911837	-0.000690893	0.000164473
-0.000116	152	-72	-85	-7.21569e-05	0.000945968	-0.000688782	0.000185029
-0.000114	160	-64	-85	-8.15686e-05	0.000975869	-0.000670249	0.000224051
-0.000112	152	-64	-85	-9.09804e-05	0.00101	-0.000644479	0.000274541
-0.00011	152	-64	-85	-0.000105098	0.00106	-0.000633077	0.000321825
-0.000108	152	-56	-85	-0.000112941	0.00109	-0.000621375	0.000355684
-0.000106	144	-56	-96	-0.000117647	0.00113	-0.000603689	0.000408664
-0.000104	144	-56	-96	-0.000122353	0.00117	-0.000593196	0.000454451
-0.000102	152	-56	-107	-0.000134902	0.0012	-0.000590112	0.000474986
-0.0001	152	-56	-96	-0.000141176	0.00125	-0.000561633	0.000547191
-9.8e-05	152	-56	-96	-0.000156863	0.00129	-0.000544062	0.000589075
-9.6e-05	144	-56	-96	-0.000164706	0.00133	-0.000512189	0.000653105
-9.4e-05	144	-48	-107	-0.000181961	0.00136	-0.000511476	0.000666563
-9.2e-05	144	-48	-107	-0.000188235	0.0014	-0.000498231	0.000713534
-9e-05	144	-40	-107	-0.00020549	0.00143	-0.000491175	0.000733335
-8.8e-05	144	-40	-107	-0.000216471	0.00147	-0.000478268	0.000775261
-8.6e-05	144	-48	-107	-0.000233725	0.0015	-0.000475603	0.000790672
-8.4e-05	144	-32	-107	-0.000233725	0.00154	-0.000454826	0.000851449
-8.2e-05	144	-40	-117	-0.000254118	0.00158	-0.000456528	0.000869354
-8e-05	144	-32	-107	-0.000263529	0.00162	-0.000450173	0.000906298
-7.8e-05	144	-32	-107	-0.000280784	0.00166	-0.000439968	0.000939248
-7.6e-05	136	-32	-117	-0.000298039	0.0017	-0.000433207	0.000968754
-7.4e-05	144	-32	-117	-0.000310588	0.00172	-0.000432192	0.00097722
-7.2e-05	144	-24	-117	-0.00033098	0.00175	-0.000409657	0.00100936
-7e-05	144	-24	-117	-0.000334118	0.00178	-0.000389295	0.00105659
-6.8e-05	136	-24	-117	-0.000335686	0.00183	-0.000363318	0.001131
-6.6e-05	136	-24	-117	-0.000341961	0.00186	-0.000362674	0.00115536
-6.4e-05	144	-16	-128	-0.000343529	0.00189	-0.000368433	0.00117804
-6.2e-05	136	-16	-117	-0.000352941	0.00193	-0.000366962	0.0012101
-6e-05	136	-8	-128	-0.000359216	0.00194	-0.000347415	0.00123337
-5.8e-05	136	-8	-128	-0.00036549	0.00197	-0.000330219	0.00127429
-5.6e-05	136	-16	-128	-0.000370196	0.00199	-0.000327467	0.00129234
-5.4e-05	136	-8	-128	-0.000384314	0.00203	-0.000321767	0.00132392
-5.2e-05	136	-8	-139	-0.000390588	0.00205	-0.000327497	0.00133191
-5e-05	136	0	-139	-0.000404706	0.00206	-0.000311143	0.00134415
-4.8e-05	128	0	-128	-0.000412549	0.00209	-0.000313839	0.00136361
-4.6e-05	128	0	-139	-0.000431373	0.00212	-0.000305409	0.00138322
-4.4e-05	128	0	-139	-0.000440784	0.00214	-0.000281247	0.00141797
-4.2e-05	128	0	-139	-0.00044549	0.00216	-0.000266947	0.00144756
-4e-05	128	0	-128	-0.000442353	0.00218	-0.000246279	0.00149137
-3.8e-05	120	8	-128	-0.000451765	0.0022	-0.000245845	0.00150239
-3.6e-05	128	8	-128	-0.000470588	0.0022	-0.000246172	0.00148324
-3.4e-05	120	8	-139	-0.000478431	0.00222	-0.000237954	0.00150362
-3.2e-05	120	8	-139	-0.000478431	0.00223	-0.000223951	0.00152762
-3e-05	120	16	-139	-0.000484706	0.00225	-0.000213521	0.00155177
-2.8e-05	120	24	-139	-0.000505098	0.00226	-0.000209309	0.00154559
-2.6e-05	112	24	-139	-0.000511373	0.00226	-0.00019927	0.00154936
-2.4e-05	112	24	-149	-0.000509804	0.00228	-0.000196685	0.00157351
-2.2e-05	120	24	-139	-0.000523922	0.00228	-0.000184622	0.00157146
-2e-05	112	24	-149	-0.000528627	0.00229	-0.000178155	0.00158322
-1.8e-05	120	24	-139	-0.000533333	0.00229	-0.000161888	0.00159478
-1.6e-05	112	24	-149	-0.000552157	0.0023	-0.000159877	0.00158797
-1.4e-05	112	32	-139	-0.000563137	0.0023	-0.00014419	0.00159267
-1.2e-05	112	24	-149	-0.000586667	0.00229	-0.000136618	0.00156671
-1e-05	112	32	-149	-0.000580392	0.0023	-0.000131467	0.00158814
-8e-06	112	32	-149	-0.000591373	0.00229	-0.000133399	0.00156523
-6e-06	104	32	-149	-0.000597647	0.00229	-0.000117039	0.00157531
-4e-06	104	40	-149	-0.00060549	0.00229	-0.000119416	0.00156509
-2e-06	104	40	-149	-0.00060549	0.00227	-0.000107893	0.00155662
0	104	40	-149	-0.000618039	0.00226	-9.68231e-05	0.00154514
2e-06	104	40	-149	-0.00062902	0.00225	-9.88345e-05	0.00152215
4e-06	96	48	-149	-0.000633725	0.00224	-9.40847e-05	0.00151219
6e-06	96	48	-149	-0.000644706	0.00223	-9.57507e-05	0.00148954
8e-06	96	56	-149	-0.00065098	0.00222	-7.44617e-05	0.00149456
1e-05	96	48	-149	-0.000658824	0.00221	-8.03112e-05	0.00147086
1.2e-05	96	56	-149	-0.000666667	0.00219	-6.80477e-05	0.00145529
1.4e-05	88	56	-149	-0.00067451	0.00218	-5.04709e-05	0.00145502
1.6e-05	88	56	-149	-0.000665098	0.00216	-5.12616e-05	0.00144364
1.8e-05	88	56	-149	-0.000669804	0.00214	-4.15842e-05	0.00142861
2e-05	88	64	-149	-0.000682353	0.00212	-3.40626e-05	0.00140358
2.2e-05	88	64	-149	-0.000687059	0.0021	-3.25175e-05	0.00138042
2.4e-05	80	64	-149	-0.000682353	0.00208	-2.9889e-05	0.00136776
2.6e-05	88	64	-149	-0.000691765	0.00206	-2.77407e-05	0.00134049
2.8e-05	80	72	-160	-0.000693333	0.00203	-3.50766e-05	0.00130159
3e-05	72	72	-149	-0.000690196	0.00201	-2.25296e-05	0.00129727
3.2e-05	80	72	-149	-0.000694902	0.00198	-1.72345e-05	0.00126786
3.4e-05	72	72	-149	-0.000698039	0.00196	-1.80156e-05	0.00124395
3.6e-05	72	72	-149	-0.000705882	0.00193	-8.64694e-06	0.00121547
3.8e-05	80	72	-149	-0.000721569	0.00192	-1.22774e-05	0.00118615
4e-05	72	72	-149	-0.000721569	0.00189	-2.97986e-06	0.00116545
4.2e-05	72	80	-160	-0.000726275	0.00187	9.13795e-07	0.00114464
4.4e-05	64	80	-149	-0.000738824	0.00185	6.65379e-06	0.00111783
4.6e-05	64	80	-149	-0.000743529	0.00182	2.14939e-05	0.00109796
4.8e-05	64	80	-149	-0.000751373	0.00179	2.33029e-05	0.00106193
5e-05	64	96	-149	-0.000759216	0.00177	2.54018e-05	0.00103619
5.2e-05	56	88	-160	-0.000752941	0.00174	4.09319e-05	0.00102799
5.4e-05	56	88	-149	-0.000748235	0.00171	3.65115e-05	0.000998276
5.6e-05	56	96	-149	-0.000738824	0.00167	3.7166e-05	0.000968342
5.8e-05	56	96	-149	-0.000749804	0.00165	3.94267e-05	0.000939623
6e-05	56	96	-149	-0.000748235	0.00163	3.03034e-05	0.000912068
6.2e-05	48	96	-149	-0.00076549	0.0016	3.20822e-05	0.000866592
6.4e-05	48	96	-149	-0.00075451	0.00158	3.63013e-05	0.000861791
6.6e-05	56	96	-149	-0.000757647	0.00155	2.96148e-05	0.000821968
6.8e-05	40	96	-160	-0.000757647	0.00153	4.65698e-05	0.000818923
7e-05	48	104	-149	-0.000760784	0.0015	5.14149e-05	0.000790631
7.2e-05	40	104	-149	-0.000757647	0.00147	5.62174e-05	0.00076857
7.4e-05	40	104	-149	-0.00075451	0.00145	6.47765e-05	0.000760266
7.6e-05	40	112	-149	-0.000748235	0.00142	6.98279e-05	0.000741593
7.8e-05	32	112	-149	-0.000752941	0.0014	6.90966e-05	0.000716156
8e-05	32	104	-149	-0.000760784	0.00137	5.66666e-05	0.000665883
8.2e-05	32	112	-149	-0.000763922	0.00135	7.03454e-05	0.000656423
8.4e-05	32	112	-149	-0.000763922	0.00132	6.72969e-05	0.000623375
8.6e-05	32	120	-139	-0.000748235	0.0013	7.88074e-05	0.000630572
8.8e-05	32	112	-149	-0.000752941	0.00128	7.58407e-05	0.0006029
9e-05	24	112	-149	-0.000738824	0.00126	7.5809e-05	0.000596985
9.2e-05	24	120	-149	-0.000745098	0.00123	7.71525e-05	0.000562055
9.4e-05	24	120	-139	-0.000738824	0.00121	8.05787e-05	0.000551755
9.6e-05	24	120	-149	-0.000746667	0.00119	8.24503e-05	0.000525783
9.8e-05	16	120	-149	-0.000745098	0.00118	8.08515e-05	0.000515754
0.0001	16	120	-139	-0.000752941	0.00116	8.35643e-05	0.000490623
0.000102	16	120	-139	-0.000749804	0.00113	8.08732e-05	0.000461069
0.000104	8	128	-139	-0.000749804	0.0011	8.63806e-05	0.000436577
0.000106	8	128	-139	-0.000745098	0.00108	6.77681e-05	0.00040267
0.000108	8	120	-139	-0.000732549	0.00106	7.11749e-05	0.000398626
0.00011	8	128	-139	-0.000723137	0.00104	7.13602e-05	0.000388223
0.000112	0	128	-139	-0.000726275	0.00102	6.60456e-05	0.000359771
0.000114	0	128	-139	-0.00072	0.00102	5.84774e-05	0.000358477
0.000116	-8	128	-139	-0.000729412	0.001	6.12439e-05	0.000331832
0.000118	0	128	-139	-0.00073098	0.000986365	4.80975e-05	0.000303483
0.00012	-8	136	-128	-0.000735686	0.000975905	6.5188e-05	0.000305407
0.000122	-8	136	-139	-0.000732549	0.000954153	6.70628e-05	0.000288667
0.000124	-8	128	-128	-0.000732549	0.000936424	8.01277e-05	0.000284003
0.000126	-8	136	-139	-0.000732549	0.000920851	8.6058e-05	0.00027436
0.000128	-8	136	-128	-0.000721569	0.00090545	9.41921e-05	0.000278073
0.00013	-16	136	-128	-0.000710588	0.000888896	8.80996e-05	0.000266408
0.000132	-16	136	-128	-0.000712157	0.000879135	9.05382e-05	0.000257516
0.000134	-16	136	-128	-0.000713725	0.000866465	8.88768e-05	0.000241617
0.000136	-24	136	-128	-0.000705882	0.000850809	7.91752e-05	0.000224102
0.000138	-24	136	-117	-0.00070902	0.000837543	8.35362e-05	0.000212059
0.00014	-24	144	-128	-0.000705882	0.000825574	9.9861e-05	0.000219553
0.000142	-24	136	-117	-0.000713725	0.000817196	9.47641e-05	0.000198235
0.000144	-24	144	-117	-0.000715294	0.000807691	0.000100165	0.000192562
0.000146	-24	144	-117	-0.000710588	0.000799357	0.000106058	0.000194827
0.000148	-32	144	-117	-0.000701176	0.000787352	9.49928e-05	0.000181169
0.00015	-32	144	-128	-0.000698039	0.000776225	0.000114117	0.000192303
0.000152	-32	144	-117	-0.000702745	0.00077462	0.000103983	0.000175858
0.000154	-32	152	-117	-0.000699608	0.00076706	0.000128521	0.000195973
0.000156	-40	144	-117	-0.000701176	0.000753102	0.000127389	0.000179315
0.000158	-40	144	-117	-0.000704314	0.00074703	0.000126965	0.000169681
0.00016	-40	144	-117	-0.000698039	0.000735616	0.000124942	0.000162519
0.000162	-40	144	-107	-0.000699608	0.000730767	0.000135257	0.000166416
0.000164	-48	144	-107	-0.000698039	0.000725611	0.000140633	0.000168205
0.000166	-48	152	-107	-0.000704314	0.000727075	0.000145568	0.000168329
0.000168	-48	152	-107	-0.000694902	0.000718663	0.000153477	0.000177238
0.00017	-48	152	-107	-0.000694902	0.000720668	0.000159152	0.000184918
0.000172	-56	152	-96	-0.00068549	0.000719867	0.000164278	0.000198655
0.000174	-56	152	-96	-0.000680784	0.000712308	0.000184163	0.000215687
0.000176	-64	152	-96	-0.000677647	0.00071091	0.000178677	0.00021194
0.000178	-56	152	-96	-0.000682353	0.000701545	0.000201566	0.000220758
0.00018	-64	152	-96	-0.000682353	0.000698259	0.000204077	0.000219983
0.000182	-64	152	-85	-0.000672941	0.000688285	0.000215201	0.000230545
0.000184	-64	152	-96	-0.000671373	0.000681379	0.000227996	0.000238002
0.000186	-64	160	-85	-0.00067451	0.000676187	0.000237068	0.000238745
0.000188	-72	160	-85	-0.00068549	0.000686759	0.000241828	0.000243097
0.00019	-64	152	-96	-0.000680784	0.000687212	0.000254473	0.000260901
0.000192	-80	152	-85	-0.000691765	0.000686068	0.00026633	0.000260633
0.000194	-72	152	-85	-0.000701176	0.000690013	0.000294315	0.000283152
0.000196	-80	152	-85	-0.000710588	0.000690219	0.000308824	0.000288455
0.000198	-80	152	-85	-0.000707451	0.000686707	0.000322603	0.000301859
0.0002	-80	152	-85	-0.000702745	0.000683472	0.000334233	0.00031496
0.000202	-80	152	-75	-0.000699608	0.000680526	0.000345199	0.000326117
0.000204	-88	152	-75	-0.000682353	0.000685798	0.00037359	0.000377035
0.000206	-88	160	-75	-0.000665098	0.000691169	0.000392056	0.000418127
0.000208	-88	160	-75	-0.000663529	0.000692265	0.000418335	0.000447071
0.00021	-88	152	-75	-0.000665098	0.000690238	0.00042525	0.00045039
0.000212	-88	160	-75	-0.000665098	0.000685526	0.000450106	0.000470534
0.000214	-88	152	-64	-0.000661961	0.000691939	0.000472619	0.000502597
0.000216	-88	160	-75	-0.000655686	0.000689821	0.000491837	0.000525972
0.000218	-96	152	-64	-0.000636863	0.00068656	0.000517226	0.000566923
0.00022	-88	152	-64	-0.000641569	0.000693945	0.000534573	0.000586949
0.000222	-96	152	-64	-0.000643137	0.000695243	0.000563329	0.000615435
0.000224	-104	152	-64	-0.000641569	0.000693751	0.00058357	0.000635752
0.000226	-104	152	-64	-0.000644706	0.000694363	0.000606482	0.000656139
0.000228	-104	152	-53	-0.000643137	0.000691567	0.000635457	0.000683887
0.00023	-104	152	-53	-0.000643137	0.000687758	0.000668717	0.000713338
0.000232	-104	160	-53	-0.000643137	0.000688838	0.000690155	0.000735856
0.000234	-104	152	-53	-0.000638431	0.000686093	0.000715948	0.00076361
0.000236	-104	152	-53	-0.000627451	0.000699346	0.000735325	0.00080722
0.000238	-104	152	-43	-0.000621176	0.000701115	0.000765825	0.000845764
0.00024	-112	152	-43	-0.000613333	0.000687685	0.000801679	0.000876031
0.000242	-104	152	-43	-0.00059451	0.000685336	0.000829041	0.000919867
0.000244	-112	152	-53	-0.000589804	0.000682787	0.000860287	0.00095327
0.000246	-104	152	-43	-0.000585098	0.000682442	0.000888284	0.000985628
0.000248	-112	152	-32	-0.000585098	0.000681242	0.000919693	0.00101584
0.00025	-120	152	-32	-0.00059451	0.000675943	0.000941843	0.00102328
0.000252	-120	152	-32	-0.000583529	0.000673818	0.000980974	0.00107126
0.000254	-120	152	-32	-0.000572549	0.000673295	0.001	0.00110075
0.000256	-120	144	-32	-0.000564706	0.000674523	0.00104	0.00114982
0.000258	-120	152	-32	-0.000566275	0.000667249	0.00108	0.00118097
0.00026	-120	144	-32	-0.000566275	0.000659523	0.00111	0.00120325
0.000262	-120	144	-32	-0.000555294	0.000654759	0.00115	0.00124946
0.000264	-120	152	-32	-0.00054902	0.000653338	0.00119	0.00129432
0.000266	-128	136	-21	-0.000536471	0.000647452	0.00123	0.00134098
0.000268	-120	144	-21	-0.000531765	0.000634398	0.00127	0.00137263
0.00027	-120	144	-21	-0.000528627	0.000620786	0.00131	0.00140216
0.000272	-128	136	-11	-0.00052549	0.000606867	0.00134	0.00142138
0.000274	-128	144	-11	-0.00052549	0.000605093	0.00139	0.0014696
0.000276	-136	136	-21	-0.000517647	0.000594334	0.00143	0.00150669
0.000278	-136	136	-11	-0.00051451	0.000584366	0.00146	0.00152986
0.00028	-136	136	-11	-0.000503529	0.000577123	0.00149	0.00156359
0.000282	-136	136	0	-0.000494118	0.00056527	0.00153	0.00160115
0.000284	-136	136	-11	-0.000484706	0.00055258	0.00156	0.00162787
0.000286	-136	136	0	-0.000473725	0.000542046	0.00158	0.00164832
0.000288	-136	136	0	-0.000467451	0.000542982	0.00162	0.00169553
0.00029	-144	136	11	-0.000447059	0.000519293	0.00165	0.00172223
0.000292	-144	136	0	-0.000442353	0.000505419	0.00167	0.00173307
0.000294	-136	136	11	-0.000426667	0.000491876	0.00169	0.00175521
0.000296	-136	128	11	-0.000407843	0.000483454	0.00171	0.00178561
0.000298	-144	128	11	-0.000398431	0.000462416	0.00173	0.00179398
0.0003	-136	128	11	-0.000392157	0.000448826	0.00177	0.00182667
0.000302	-144	120	11	-0.000392157	0.000434101	0.00179	0.00183194
0.000304	-144	128	21	-0.000381176	0.000416253	0.0018	0.00183508
0.000306	-144	128	21	-0.000384314	0.000405417	0.00181	0.0018311
0.000308	-136	128	21	-0.000382745	0.000380585	0.00183	0.00182784
0.00031	-144	120	32	-0.000368627	0.000361583	0.00184	0.00183296
0.000312	-144	120	21	-0.000362353	0.00034107	0.00187	0.00184872
0.000314	-144	120	32	-0.000352941	0.00032847	0.00189	0.00186553
0.000316	-152	120	32	-0.000345098	0.000300818	0.0019	0.00185572
0.000318	-144	120	32	-0.000332549	0.000282154	0.0019	0.00184961
0.00032	-152	120	32	-0.00032	0.000255743	0.00191	0.00184574
0.000322	-144	112	32	-0.000307451	0.00022999	0.00191	0.00183254
0.000324	-152	120	32	-0.000291765	0.000215446	0.00192	0.00184368
0.000326	-144	112	43	-0.000277647	0.000195391	0.00191	0.00182774
0.000328	-144	112	32	-0.000265098	0.000173958	0.00192	0.00182886
0.00033	-144	112	32	-0.000257255	0.000160696	0.00192	0.00182344
0.000332	-152	112	43	-0.000241569	0.000140138	0.00192	0.00181857
0.000334	-152	104	43	-0.00024	0.00011583	0.0019	0.00177583
0.000336	-152	104	53	-0.000225882	9.34542e-05	0.0019	0.00176757
0.000338	-152	112	43	-0.000225882	6.73934e-05	0.0019	0.00174151
0.00034	-160	96	53	-0.000219608	4.55174e-05	0.0019	0.00172591
0.000342	-152	104	53	-0.00020549	2.63777e-05	0.00188	0.00170089
0.000344	-152	104	53	-0.000208627	6.15184e-06	0.00187	0.00166752
0.000346	-152	104	64	-0.00019451	-1.72661e-05	0.00185	0.00163822
0.000348	-152	96	53	-0.000181961	-3.21884e-05	0.00184	0.00162585
0.00035	-160	96	64	-0.000169412	-5.17093e-05	0.00183	0.00160888
0.000352	-152	96	64	-0.000145882	-6.96687e-05	0.00181	0.00159445
0.000354	-152	96	64	-0.000130196	-8.62623e-05	0.00179	0.00157354
0.000356	-152	96	64	-0.00012549	-0.000109597	0.00177	0.00153491
0.000358	-152	88	64	-0.000128627	-0.000120615	0.00173	0.00148076
0.00036	-152	88	75	-0.000119216	-0.000134009	0.00169	0.00143677
0.000362	-152	88	64	-0.000111373	-0.000153122	0.00166	0.00139551
0.000364	-152	88	64	-0.000106667	-0.000177332	0.00162	0.001336
0.000366	-152	88	75	-9.88235e-05	-0.000198113	0.00159	0.00129306
0.000368	-160	88	64	-8.62745e-05	-0.000219536	0.00156	0.00125419
0.00037	-160	88	75	-8.31373e-05	-0.000235451	0.00153	0.00121141
0.000372	-152	80	75	-7.05882e-05	-0.000254089	0.00149	0.00116532
0.000374	-160	80	85	-6.11765e-05	-0.000265368	0.00146	0.00113346
0.000376	-160	80	85	-4.39216e-05	-0.000282266	0.00141	0.00108381
0.000378	-160	72	85	-4.39216e-05	-0.000298633	0.00138	0.00103745
0.00038	-160	72	85	-3.60784e-05	-0.000308549	0.00134	0.000995373
0.000382	-160	72	85	-3.29412e-05	-0.000326244	0.0013	0.000940815
0.000384	-152	72	85	-3.13725e-05	-0.000339211	0.00125	0.000879417
0.000386	-152	64	96	-3.13725e-05	-0.00034504	0.00122	0.000843587
0.000388	-152	64	85	-3.29412e-05	-0.000349148	0.00118	0.000797911
0.00039	-152	64	85	-2.03922e-05	-0.000365101	0.00114	0.000754507
0.000392	-144	64	96	-2.5098e-05	-0.000374743	0.0011	0.000700159
0.000394	-152	64	96	-1.88235e-05	-0.000377803	0.00106	0.000663374
0.000396	-144	56	96	-1.88235e-05	-0.000393498	0.00101	0.000597678
0.000398	-144	48	96	-9.41176e-06	-0.000414318	0.000974732	0.000551002
0.0004	-144	56	107	4.70588e-06	-0.000416705	0.000948576	0.000536577
0.000402	-144	56	107	1.56863e-05	-0.000416486	0.000908583	0.000507783
0.000404	-152	48	107	2.03922e-05	-0.00042176	0.000869889	0.000468521
0.000406	-152	48	107	3.29412e-05	-0.000437248	0.000821327	0.00041702
0.000408	-144	48	117	3.76471e-05	-0.000447414	0.000777303	0.000367536
0.00041	-152	48	107	4.23529e-05	-0.000452114	0.000719918	0.000310157
0.000412	-152	48	107	4.07843e-05	-0.00044804	0.000682257	0.000275001
0.000414	-144	40	117	4.54902e-05	-0.000463566	0.000646435	0.000228359
0.000416	-152	48	117	5.01961e-05	-0.000476143	0.00060284	0.000176893
0.000418	-144	40	107	6.27451e-05	-0.000482244	0.000562082	0.000142583
0.00042	-152	40	107	6.58824e-05	-0.000483986	0.000503541	8.54374e-05
0.000422	-144	24	128	6.11765e-05	-0.000490188	0.000464112	3.51005e-05
0.000424	-144	32	128	5.96078e-05	-0.000499576	0.000417388	-2.25802e-05
0.000426	-144	32	128	7.84314e-05	-0.000501487	0.000376237	-4.68186e-05
0.000428	-144	32	128	8.47059e-05	-0.00050439	0.000335743	-8.39411e-05
0.00043	-144	24	117	9.56863e-05	-0.000507666	0.000297176	-0.000114804
0.000432	-144	24	128	0.000109804	-0.000513195	0.000248004	-0.000155387
0.000434	-136	24	128	0.000111373	-0.000510664	0.000212518	-0.000186773
0.000436	-136	16	128	0.00012549	-0.00051252	0.000174379	-0.000212651
0.000438	-136	16	128	0.00012549	-0.000526108	0.00014129	-0.000259328
0.00044	-136	24	128	0.000131765	-0.000536024	0.000103635	-0.000300624
0.000442	-136	16	128	0.000136471	-0.000538161	6.09525e-05	-0.000340737
0.000444	-136	8	128	0.000139608	-0.000544271	3.37276e-05	-0.000370935
0.000446	-136	8	128	0.000141176	-0.000545956	-1.81146e-06	-0.000406591
0.000448	-136	8	128	0.000144314	-0.000551579	-3.24307e-05	-0.000439696
0.00045	-136	8	128	0.000150588	-0.000563742	-7.79224e-05	-0.000491076
0.000452	-128	8	128	0.000164706	-0.000559793	-0.000100024	-0.000495111
0.000454	-128	0	128	0.00016	-0.000561463	-0.000129587	-0.00053105
0.000456	-136	0	139	0.000158431	-0.000572246	-0.000155464	-0.000569279
0.000458	-128	0	139	0.000174118	-0.000576624	-0.00017085	-0.000573356
0.00046	-136	0	139	0.000191373	-0.000576731	-0.000198146	-0.000583504
0.000462	-128	0	139	0.000200784	-0.000588612	-0.000214957	-0.000602785
0.000464	-120	-8	139	0.000210196	-0.000589856	-0.000248867	-0.000628527
0.000466	-120	-8	139	0.000210196	-0.00058931	-0.000263336	-0.00064245
0.000468	-128	-8	139	0.000227451	-0.000593437	-0.000290586	-0.000656572
0.00047	-120	-8	139	0.000218039	-0.000597124	-0.000312939	-0.000692024
0.000472	-128	-8	149	0.000236863	-0.000597168	-0.000334493	-0.000694798
0.000474	-120	-8	139	0.000236863	-0.000595821	-0.000347737	-0.000706695
0.000476	-120	-16	139	0.000241569	-0.000604546	-0.000376812	-0.000739789
0.000478	-120	-16	139	0.000236863	-0.000605341	-0.00039334	-0.000761818
0.00048	-120	-24	149	0.000243137	-0.000599453	-0.000411046	-0.000767362
0.000482	-120	-24	149	0.000246275	-0.000600601	-0.00042759	-0.000781916
0.000484	-120	-24	149	0.000249412	-0.000600403	-0.000452064	-0.000803055
0.000486	-112	-24	149	0.000261961	-0.000599754	-0.000472513	-0.000810306
0.000488	-112	-32	149	0.000279216	-0.000597053	-0.00049732	-0.000815157
0.00049	-104	-24	149	0.00028549	-0.000605791	-0.000527618	-0.000847919
0.000492	-112	-24	149	0.000291765	-0.000597565	-0.000539034	-0.000844834
0.000494	-104	-24	160	0.000291765	-0.000599422	-0.000569341	-0.000876998
0.000496	-112	-32	160	0.000305882	-0.000597336	-0.000586839	-0.000878293
0.000498	-112	-40	149	0.000316863	-0.000603319	-0.000604265	-0.000890721
0.0005	-104	-40	149	0.00032	-0.000602647	-0.000612941	-0.000895588
0.000502	-104	-48	149	0.000321569	-0.000608351	-0.000632027	-0.000918809
0.000504	-96	-48	149	0.000335686	-0.000615931	-0.000629164	-0.000909409
0.000506	-104	-48	160	0.000341961	-0.000615662	-0.000644845	-0.000918546
0.000508	-104	-48	149	0.000341961	-0.000619213	-0.000649796	-0.000927048
0.00051	-96	-48	149	0.000356078	-0.000608472	-0.000664188	-0.000916582
0.000512	-88	-48	160	0.000356078	-0.000609599	-0.000673092	-0.000926613
0.000514	-96	-56	160	0.000359216	-0.000604833	-0.000704134	-0.000949751
0.000516	-96	-56	160	0.000370196	-0.000601911	-0.000716363	-0.000948078
0.000518	-88	-56	160	0.00036549	-0.000600732	-0.00072789	-0.000963132
0.00052	-88	-56	160	0.00036549	-0.000597218	-0.00074313	-0.000974858
0.000522	-88	-64	160	0.000370196	-0.000589482	-0.000744257	-0.000963543
0.000524	-88	-64	160	0.000385882	-0.000579794	-0.000735923	-0.000929835
0.000526	-80	-64	160	0.000395294	-0.00057815	-0.000739117	-0.000921973
0.000528	-80	-64	149	0.000390588	-0.000578571	-0.000744624	-0.000932607
0.00053	-80	-72	149	0.000398431	-0.000573243	-0.000769546	-0.000944358
0.000532	-80	-72	160	0.000414118	-0.000566404	-0.000779122	-0.000931408
0.000534	-80	-72	160	0.000412549	-0.000558308	-0.000791291	-0.00093705
0.000536	-72	-72	160	0.000415686	-0.000550879	-0.000797222	-0.000932415
0.000538	-72	-72	160	0.000415686	-0.000546513	-0.00080432	-0.000935147
0.00054	-72	-72	149	0.000421961	-0.00054227	-0.000805292	-0.000925601
0.000542	-72	-80	160	0.00043451	-0.000523788	-0.000827413	-0.000916691
0.000544	-72	-80	149	0.000447059	-0.000517823	-0.000827658	-0.000898422
0.000546	-64	-80	160	0.000456471	-0.000511026	-0.000847464	-0.000902019
0.000548	-64	-80	160	0.00046902	-0.000496172	-0.00085534	-0.000882492
0.00055	-64	-88	160	0.000487843	-0.000484625	-0.000872037	-0.000868819
0.000552	-64	-88	160	0.000497255	-0.000477419	-0.000873032	-0.000853196
0.000554	-64	-88	160	0.000506667	-0.000459065	-0.000881975	-0.000834373
0.000556	-64	-96	160	0.000512941	-0.000453593	-0.000887231	-0.000827883
0.000558	-56	-96	149	0.00052549	-0.000436665	-0.000896028	-0.000807203
0.00056	-56	-96	160	0.000533333	-0.000429936	-0.000886379	-0.000782982
0.000562	-56	-96	160	0.000534902	-0.000419759	-0.000891187	-0.000776044
0.000564	-56	-96	160	0.00054902	-0.000411578	-0.00089626	-0.000758818
0.000566	-48	-96	149	0.000566275	-0.000392709	-0.000900207	-0.000726641
0.000568	-48	-96	160	0.000580392	-0.000372799	-0.000894736	-0.000687143
0.00057	-48	-96	149	0.000596078	-0.000355841	-0.00089641	-0.000656173
0.000572	-40	-104	149	0.000625882	-0.000340373	-0.000896215	-0.000610706
0.000574	-40	-104	160	0.000633725	-0.000322793	-0.000890847	-0.000579915
0.000576	-40	-112	149	0.000655686	-0.00031424	-0.000892521	-0.000551075
0.000578	-40	-104	160	0.00067451	-0.00030138	-0.00090829	-0.00053516
0.00058	-40	-104	149	0.000698039	-0.000279608	-0.000916372	-0.000497941
0.000582	-32	-112	149	0.000723137	-0.000262555	-0.000911934	-0.000451352
0.000584	-32	-112	149	0.000741961	-0.000240617	-0.000912732	-0.000411388
0.000586	-32	-112	139	0.000762353	-0.00021572	-0.000905221	-0.000358588
0.000588	-32	-112	149	0.000792157	-0.000194237	-0.000918582	-0.000320662
0.00059	-24	-112	149	0.000812549	-0.000172372	-0.000910148	-0.000269971
0.000592	-24	-112	160	0.000843922	-0.000152523	-0.000914455	-0.000223056
0.000594	-24	-112	149	0.00086902	-0.000134005	-0.000932493	-0.000197478
0.000596	-16	-120	139	0.000897255	-0.000123859	-0.000931598	-0.000158202
0.000598	-16	-112	139	0.000917647	-0.000103097	-0.000940968	-0.000126418
0.0006	-16	-112	149	0.000944314	-8.39357e-05	-0.0009606	-0.000100222
0.000602	-16	-112	139	0.000963137	-7.37703e-05	-0.000973437	-8.40703e-05
0.000604	-8	-120	149	0.000992941	-6.1809e-05	-0.000983113	-5.1981e-05
0.000606	-8	-120	139	0.000999216	-4.2319e-05	-0.000990631	-3.3734e-05
0.000608	-8	-120	139	0.00103	-2.88868e-05	-0.000985812	1.53012e-05
0.00061	-8	-120	149	0.00105	-2.55404e-07	-0.00098886	6.08846e-05
0.000612	-8	-128	139	0.00107	1.34288e-05	-0.000989874	9.35548e-05
0.000614	0	-120	139	0.00111	1.82584e-05	-0.000994187	0.000134071
0.000616	0	-128	139	0.00112	4.05864e-05	-0.001	0.000160586
0.000618	0	-120	128	0.00115	5.6851e-05	-0.00101	0.000196851
0.00062	0	-136	128	0.00119	7.3929e-05	-0.00102	0.000243929
0.000622	8	-136	128	0.00121	8.2403e-05	-0.00102	0.000272403
0.000624	8	-128	139	0.00124	9.72845e-05	-0.00102	0.000317284
0.000626	16	-128	128	0.00126	0.000113793	-0.00103	0.000343793
0.000628	8	-128	139	0.00129	0.000125787	-0.00103	0.000385787
0.00063	8	-136	128	0.00132	0.000147819	-0.00103	0.000437819
0.000632	24	-136	139	0.00134	0.000157937	-0.00104	0.000457937
0.000634	16	-136	139	0.00136	0.000175971	-0.00106	0.000475971
0.000636	16	-136	128	0.00138	0.00017224	-0.00107	0.00048224
0.000638	16	-144	128	0.00141	0.000176368	-0.00108	0.000506368
0.00064	24	-136	128	0.00144	0.000188088	-0.00108	0.000548088
0.000642	24	-136	128	0.00147	0.000192217	-0.00109	0.000572217
0.000644	32	-136	128	0.00149	0.000199604	-0.00108	0.000609604
0.000646	24	-144	128	0.00152	0.000211004	-0.00108	0.000651004
0.000648	24	-136	117	0.00155	0.000213614	-0.00109	0.000673614
0.00065	32	-144	128	0.00157	0.000222925	-0.00108	0.000712925
0.000652	32	-136	117	0.00158	0.000241957	-0.00108	0.000741957
0.000654	32	-144	117	0.0016	0.000241042	-0.00107	0.000771042
0.000656	40	-152	117	0.0016	0.000246078	-0.00107	0.000776078
0.000658	32	-144	117	0.00163	0.00025377	-0.00105	0.00083377
0.00066	40	-144	117	0.00164	0.000253816	-0.00107	0.000823816
0.000662	40	-144	117	0.00166	0.000265879	-0.00106	0.000865879
0.000664	40	-152	107	0.00168	0.000271636	-0.00107	0.000881636
0.000666	48	-152	107	0.00168	0.000276186	-0.00107	0.000886186
0.000668	48	-152	107	0.0017	0.00027066	-0.00109	0.00088066
0.00067	48	-152	107	0.00172	0.00027144	-0.00108	0.00091144
0.000672	48	-152	107	0.00173	0.000276129	-0.00108	0.000926129
0.000674	48	-152	117	0.00174	0.000288344	-0.00108	0.000948344
0.000676	56	-152	96	0.00175	0.00028579	-0.00108	0.00095579
0.000678	56	-152	96	0.00175	0.000289971	-0.00108	0.000959971
0.00068	64	-152	96	0.00176	0.000300527	-0.00109	0.000970527
0.000682	56	-152	107	0.00176	0.000299096	-0.00109	0.000969096
0.000684	64	-152	96	0.00176	0.000297439	-0.0011	0.000957439
0.000686	64	-152	96	0.00177	0.000293519	-0.0011	0.000963519
0.000688	64	-152	96	0.00177	0.000285415	-0.00112	0.000935415
0.00069	72	-152	96	0.00176	0.000277202	-0.00111	0.000927202
0.000692	72	-152	96	0.00175	0.00027576	-0.00111	0.00091576
0.000694	72	-152	85	0.00174	0.000266457	-0.00111	0.000896457
0.000696	72	-152	85	0.00173	0.000262414	-0.00111	0.000882414
0.000698	72	-152	96	0.00172	0.000251846	-0.00111	0.000861846
0.0007	72	-152	85	0.00171	0.000243352	-0.0011	0.000853352
0.000702	72	-152	85	0.0017	0.00024292	-0.00111	0.00083292
0.000704	80	-152	85	0.00169	0.00024193	-0.00112	0.00081193
0.000706	80	-152	85	0.00168	0.000234967	-0.00113	0.000784967
0.000708	80	-152	75	0.00167	0.00022939	-0.00113	0.00076939
0.00071	88	-152	75	0.00165	0.00022858	-0.00113	0.00074858
0.000712	88	-152	64	0.00164	0.000218384	-0.00112	0.000738384
0.000714	88	-152	64	0.00162	0.00021216	-0.00112	0.00071216
0.000716	88	-152	75	0.0016	0.000209896	-0.0011	0.000709896
0.000718	88	-152	75	0.0016	0.000199223	-0.0011	0.000699223
0.00072	96	-152	64	0.00157	0.000205037	-0.00111	0.000665037
0.000722	88	-152	64	0.00156	0.000196899	-0.00109	0.000666899
0.000724	88	-152	64	0.00154	0.000189064	-0.0011	0.000629064
0.000726	96	-152	64	0.00151	0.000183659	-0.0011	0.000593659
0.000728	104	-152	53	0.00148	0.000174667	-0.00109	0.000564667
0.00073	96	-152	64	0.00146	0.000181097	-0.00109	0.000551097
0.000732	96	-152	64	0.00144	0.000181673	-0.00108	0.000541673
0.000734	104	-152	53	0.00142	0.00017604	-0.00107	0.00052604
0.000736	104	-152	53	0.00139	0.000179119	-0.00106	0.000509119
0.000738	104	-152	53	0.00137	0.000179142	-0.00105	0.000499142
0.00074	112	-152	43	0.00135	0.000179972	-0.00104	0.000489972
0.000742	112	-144	43	0.00132	0.000192494	-0.00103	0.000482494
0.000744	112	-152	43	0.0013	0.000184568	-0.00101	0.000474568
0.000746	104	-152	43	0.00127	0.000182462	-0.00101	0.000442462
0.000748	112	-152	43	0.00123	0.00018427	-0.001	0.00041427
0.00075	112	-152	43	0.0012	0.000176975	-0.000999491	0.000377484
0.000752	120	-144	32	0.00117	0.000167466	-0.000997404	0.000340062
0.000754	112	-144	43	0.00114	0.000170115	-0.001	0.000310115
0.000756	120	-152	32	0.00113	0.000158647	-0.001	0.000288647
0.000758	120	-144	32	0.0011	0.000159207	-0.001	0.000259207
0.00076	128	-144	32	0.00106	0.000150977	-0.001	0.000210977
0.000762	120	-144	21	0.00102	0.000144821	-0.00101	0.000154821
0.000764	120	-144	32	0.000981961	0.000135851	-0.000997005	0.000120807
0.000766	120	-144	21	0.000953725	0.000142956	-0.000990223	0.000106458
0.000768	112	-144	32	0.00092549	0.000143608	-0.000974186	9.4912e-05
0.00077	128	-144	21	0.000887843	0.000142442	-0.000982092	4.8193e-05
0.000772	128	-136	21	0.000851765	0.000139448	-0.000972314	1.8899e-05
0.000774	128	-136	11	0.00081098	0.00014335	-0.0009896	-3.527e-05
0.000776	128	-136	21	0.000781176	0.000145761	-0.000988888	-6.1951e-05
0.000778	128	-136	21	0.000738824	0.00014691	-0.000985254	-9.952e-05
0.00078	136	-136	11	0.000726275	0.000158913	-0.00097608	-9.0892e-05
0.000782	136	-136	0	0.000701176	0.000152999	-0.000971896	-0.000117721
0.000784	136	-136	11	0.000668235	0.000149532	-0.000989316	-0.000171549
0.000786	128	-136	0	0.000636863	0.000143963	-0.000986548	-0.000205722
0.000788	136	-128	0	0.000607059	0.000149161	-0.00098384	-0.00022762
0.00079	144	-136	0	0.000588235	0.000151382	-0.000975489	-0.000235872
0.000792	136	-128	0	0.000555294	0.00014561	-0.000983635	-0.000282731
0.000794	136	-128	0	0.000523922	0.000146193	-0.000979627	-0.000309512
0.000796	136	-128	0	0.000494118	0.000144296	-0.000976378	-0.000337964
0.000798	144	-128	0	0.00046902	0.000149869	-0.00096872	-0.000349831
0.0008	144	-128	0	0.000456471	0.000153139	-0.000954106	-0.000344496
0.000802	136	-120	-11	0.00043451	0.000168464	-0.000940792	-0.000337818
0.000804	144	-120	-11	0.000401569	0.000173652	-0.000950195	-0.000374974
0.000806	136	-120	-11	0.000385882	0.000179314	-0.000946049	-0.000380853
0.000808	144	-120	-11	0.000360784	0.000187087	-0.000932538	-0.000384667
0.00081	144	-128	-21	0.000340392	0.000206453	-0.000932698	-0.000385853
0.000812	144	-120	-21	0.000312157	0.000200709	-0.000947558	-0.000434692
0.000814	144	-112	-21	0.000288627	0.000208085	-0.000947047	-0.000450335
0.000816	144	-112	-21	0.000269804	0.000223007	-0.000935892	-0.000443081
0.000818	144	-120	-32	0.000246275	0.000234449	-0.000925526	-0.000444802
0.00082	152	-120	-21	0.000218039	0.000244752	-0.00093011	-0.000467319
0.000822	144	-112	-32	0.000202353	0.000262022	-0.000918724	-0.000454349
0.000824	152	-112	-32	0.000172549	0.000278199	-0.000916599	-0.000465851
0.000826	144	-112	-32	0.000158431	0.00029087	-0.000912497	-0.000463196
0.000828	152	-112	-32	0.000147451	0.00030225	-0.000908515	-0.000458814
0.00083	144	-112	-43	0.000133333	0.000315799	-0.000910197	-0.000461065
0.000832	144	-112	-43	0.000105098	0.000315364	-0.000910126	-0.000489664
0.000834	152	-112	-43	8.15686e-05	0.00032661	-0.00091177	-0.000503591
0.000836	160	-112	-43	5.4902e-05	0.00033806	-0.000892648	-0.000499686
0.000838	152	-104	-43	3.76471e-05	0.000362918	-0.00089196	-0.000491395
0.00084	144	-104	-43	2.03922e-05	0.000386997	-0.000889311	-0.000481922
0.000842	152	-104	-53	-4.70588e-06	0.000402654	-0.000870559	-0.000472611
0.000844	152	-104	-43	-2.35294e-05	0.000423443	-0.000862187	-0.000462273
0.000846	152	-104	-43	-3.92157e-05	0.000443665	-0.000867662	-0.000463213
0.000848	152	-96	-64	-5.33333e-05	0.000460416	-0.000864056	-0.000456973
0.00085	152	-96	-64	-7.21569e-05	0.000488141	-0.000863832	-0.000447848
0.000852	152	-96	-64	-8.47059e-05	0.000507883	-0.000862313	-0.000439136
0.000854	144	-96	-53	-0.000100392	0.000520239	-0.000854893	-0.000435046
0.000856	152	-96	-64	-0.000122353	0.000547905	-0.000854571	-0.000429019
0.000858	152	-96	-64	-0.000150588	0.000568289	-0.000857752	-0.000440051
0.00086	152	-96	-64	-0.00016	0.000598871	-0.000850495	-0.000411624
0.000862	152	-88	-64	-0.000174118	0.000631335	-0.000839722	-0.000382505
0.000864	160	-88	-75	-0.000178824	0.000644345	-0.000832711	-0.00036719
0.000866	152	-80	-64	-0.000180392	0.000674081	-0.000831385	-0.000337696
0.000868	152	-88	-75	-0.000192941	0.000700447	-0.000816908	-0.000309402
0.00087	152	-80	-75	-0.000199216	0.0007295	-0.000794282	-0.000263998
0.000872	152	-80	-75	-0.000207059	0.00075755	-0.000795457	-0.000244966
0.000874	152	-72	-75	-0.000207059	0.000786439	-0.000794054	-0.000214674
0.000876	152	-72	-85	-0.000213333	0.000816639	-0.000773398	-0.000170092
0.000878	152	-72	-75	-0.000230588	0.000860992	-0.000774789	-0.000144385
0.00088	152	-72	-85	-0.000225882	0.000889127	-0.000777316	-0.000114071
0.000882	152	-64	-85	-0.000246275	0.000917389	-0.000763051	-9.1937e-05
0.000884	152	-72	-85	-0.000268235	0.000941964	-0.000756774	-8.3045e-05
0.000886	144	-64	-85	-0.000269804	0.000973655	-0.000747263	-4.3412e-05
0.000888	152	-72	-85	-0.000283922	0.00101	-0.000740364	-1.4286e-05
0.00089	152	-64	-85	-0.000293333	0.00104	-0.000727298	1.9369e-05
0.000892	152	-64	-96	-0.000307451	0.00108	-0.000717249	5.53e-05
0.000894	144	-56	-85	-0.000324706	0.00111	-0.00070352	8.1774e-05
0.000896	160	-56	-96	-0.000329412	0.00114	-0.000697917	0.000112671
0.000898	152	-56	-85	-0.000332549	0.00118	-0.000677973	0.000169478
0.0009	152	-56	-96	-0.000335686	0.00122	-0.000664754	0.00021956
0.000902	144	-48	-85	-0.000348235	0.00125	-0.000663634	0.000238131
0.000904	152	-56	-96	-0.000360784	0.00128	-0.000640437	0.000278779
0.000906	144	-48	-107	-0.000367059	0.00132	-0.000620395	0.000332546
0.000908	144	-48	-107	-0.000385882	0.00136	-0.000612502	0.000361616
0.00091	144	-48	-107	-0.000387451	0.0014	-0.000595007	0.000417542
0.000912	144	-40	-117	-0.000393725	0.00144	-0.000578817	0.000467458
0.000914	152	-40	-107	-0.000396863	0.00148	-0.000564666	0.000518471
0.000916	144	-40	-107	-0.00041098	0.00152	-0.000549126	0.000559894
0.000918	144	-32	-107	-0.00041098	0.00156	-0.000535846	0.000613174
0.00092	144	-32	-107	-0.000425098	0.0016	-0.00052276	0.000652142
0.000922	144	-24	-117	-0.000423529	0.00163	-0.000499649	0.000706822
0.000924	144	-32	-107	-0.000432941	0.00167	-0.000492286	0.000744773
0.000926	144	-32	-117	-0.000450196	0.00171	-0.000467386	0.000792418
0.000928	144	-24	-117	-0.000470588	0.00175	-0.000464166	0.000815246
0.00093	144	-24	-117	-0.000473725	0.00179	-0.000455171	0.000861104
0.000932	136	-24	-117	-0.000486275	0.00181	-0.000435435	0.00088829
0.000934	136	-24	-128	-0.000483137	0.00184	-0.000425027	0.000931836
0.000936	136	-24	-117	-0.000483137	0.00187	-0.000407549	0.000979314
0.000938	136	-16	-128	-0.000473725	0.00189	-0.000399261	0.00101701
0.00094	136	-8	-128	-0.00046902	0.00192	-0.000396386	0.00105459
0.000942	136	-16	-128	-0.000476863	0.00195	-0.000390519	0.00108262
0.000944	128	-16	-128	-0.000483137	0.00196	-0.00038378	0.00109308
0.000946	136	-8	-128	-0.000487843	0.00199	-0.000388818	0.00111334
0.000948	128	-8	-117	-0.000494118	0.00203	-0.000380094	0.00115579
0.00095	136	0	-128	-0.000501961	0.00205	-0.000371436	0.0011766
0.000952	136	0	-139	-0.000503529	0.00208	-0.000353702	0.00122277
0.000954	128	0	-128	-0.00051451	0.0021	-0.000344873	0.00124062
0.000956	128	0	-139	-0.000522353	0.00213	-0.000335987	0.00127166
0.000958	128	0	-139	-0.000517647	0.00215	-0.000322072	0.00131028
0.00096	128	8	-128	-0.000512941	0.00216	-0.000315221	0.00133184
0.000962	128	8	-139	-0.000517647	0.00218	-0.000302666	0.00135969
0.000964	120	8	-139	-0.00051451	0.00219	-0.000287047	0.00138844
0.000966	128	8	-139	-0.000519216	0.00221	-0.000277003	0.00141378
0.000968	120	8	-139	-0.000534902	0.00222	-0.000263568	0.00142153
0.00097	120	16	-149	-0.000542745	0.00223	-0.000266995	0.00142026
0.000972	112	16	-139	-0.000547451	0.00223	-0.000247573	0.00143498
0.000974	120	16	-139	-0.000545882	0.00224	-0.000233339	0.00146078
0.000976	120	16	-149	-0.000555294	0.00225	-0.000215962	0.00147874
0.000978	120	24	-149	-0.000572549	0.00225	-0.000216327	0.00146112
0.00098	112	24	-139	-0.000569412	0.00226	-0.000220485	0.0014701
0.000982	112	24	-149	-0.000580392	0.00225	-0.000219135	0.00145047
0.000984	112	24	-149	-0.000588235	0.00225	-0.000210763	0.001451
0.000986	120	24	-149	-0.000588235	0.00226	-0.0001933	0.00147846
0.000988	104	24	-149	-0.000599216	0.00226	-0.000186447	0.00147434
0.00099	112	32	-149	-0.000596078	0.00225	-0.000169698	0.00148422
0.000992	112	32	-149	-0.000597647	0.00224	-0.00016311	0.00147924
0.000994	112	40	-149	-0.000597647	0.00223	-0.000158723	0.00147363
0.000996	104	40	-149	-0.000589804	0.00221	-0.000151382	0.00146881
0.000998	104	40	-149	-0.000596078	0.00221	-0.000128303	0.00148562
0.001	104	40	-149	-0.000596078	0.0022	-0.000139758	0.00146416
0.001	96	40	-149	-0.000611765	0.00219	-0.000137412	0.00144082
0.001	96	48	-149	-0.000624314	0.00217	-0.000144617	0.00140107
0.00101	96	48	-149	-0.000621176	0.00216	-0.00013129	0.00140753
0.00101	96	48	-149	-0.000625882	0.00214	-0.000128199	0.00138592
0.00101	96	48	-149	-0.000630588	0.00212	-0.000129004	0.00136041
0.00101	96	56	-149	-0.000630588	0.0021	-0.000143078	0.00132633
0.00101	96	56	-149	-0.000627451	0.00208	-0.000127378	0.00132517
0.00102	88	56	-149	-0.00062902	0.00206	-0.000116479	0.0013145
0.00102	88	56	-149	-0.000622745	0.00204	-0.000131164	0.00128609
0.00102	88	56	-149	-0.00062902	0.00202	-0.00013727	0.00125371
0.00102	88	64	-149	-0.000636863	0.00201	-0.000124303	0.00124883
0.00102	80	64	-149	-0.000646275	0.00198	-0.000130474	0.00120325
0.00103	88	64	-160	-0.000644706	0.00195	-0.000128321	0.00117697
0.00103	80	64	-149	-0.00064	0.00192	-0.000126667	0.00115333
0.00103	80	72	-149	-0.00064	0.00189	-0.000132791	0.00111721
0.00103	72	72	-149	-0.00065098	0.00186	-0.000128574	0.00108045
0.00103	72	72	-149	-0.000658824	0.00183	-0.000128547	0.00104263
0.00104	72	80	-160	-0.000666667	0.00181	-0.000133915	0.00100942
0.00104	72	80	-149	-0.000680784	0.00178	-0.000149524	0.000949692
0.00104	72	72	-160	-0.00068549	0.00175	-0.000137393	0.000927117
0.00104	64	80	-149	-0.000693333	0.00171	-0.000117756	0.000898911
0.00104	72	80	-149	-0.00068549	0.00168	-0.000104469	0.000890041
0.00105	64	80	-160	-0.000682353	0.00166	-0.000105145	0.000872502
0.00105	64	88	-149	-0.000682353	0.00163	-8.60495e-05	0.000861598
0.00105	56	88	-149	-0.000690196	0.0016	-8.91816e-05	0.000820622
0.00105	56	88	-149	-0.000693333	0.00157	-7.61733e-05	0.000800494
0.00105	64	88	-149	-0.000701176	0.00154	-6.98033e-05	0.000769021
0.00106	56	88	-149	-0.000704314	0.00152	-6.87093e-05	0.000746977
0.00106	56	96	-149	-0.000702745	0.00148	-6.39189e-05	0.000713336
0.00106	56	96	-160	-0.00070902	0.00145	-6.21615e-05	0.000678819
0.00106	56	96	-149	-0.000704314	0.00141	-6.74409e-05	0.000638245
0.00106	48	96	-160	-0.00070902	0.00138	-6.38976e-05	0.000607082
0.00107	48	96	-149	-0.000713725	0.00135	-7.65962e-05	0.000559679
0.00107	48	96	-149	-0.000721569	0.00133	-6.90952e-05	0.000539336
0.00107	48	104	-149	-0.000721569	0.0013	-6.71706e-05	0.00051126
0.00107	40	96	-149	-0.000716863	0.00128	-6.91112e-05	0.000494026
0.00107	40	104	-149	-0.00072	0.00126	-5.57084e-05	0.000484292
0.00108	40	104	-149	-0.000726275	0.00123	-4.70123e-05	0.000456713
0.00108	32	104	-149	-0.000727843	0.00121	-5.36294e-05	0.000428528
0.00108	32	112	-149	-0.000713725	0.00117	-4.0833e-05	0.000415442
0.00108	24	112	-149	-0.000721569	0.00115	-2.22397e-05	0.000406191
0.00108	32	104	-149	-0.000718431	0.00112	-1.99737e-05	0.000381595
0.00109	24	112	-149	-0.000721569	0.0011	-3.05983e-05	0.000347833
0.00109	24	112	-149	-0.00072	0.00108	-2.64752e-05	0.000333525
0.00109	24	112	-149	-0.000716863	0.00105	-2.31439e-05	0.000309993
0.00109	24	120	-139	-0.000726275	0.00103	-1.90728e-05	0.000284652
0.00109	24	120	-149	-0.000734118	0.00101	-1.61811e-05	0.000259701
0.0011	24	120	-149	-0.000734118	0.001	-2.34729e-05	0.000242409
0.0011	16	120	-149	-0.000740392	0.000987609	-1.4747e-05	0.00023247
0.0011	16	120	-149	-0.000746667	0.000967532	-1.71489e-05	0.000203716
0.0011	16	120	-149	-0.000751373	0.000950354	-1.02906e-05	0.00018869
0.0011	16	120	-149	-0.000743529	0.000935344	8.20542e-07	0.000192636
0.00111	8	120	-139	-0.000745098	0.000921419	4.75084e-06	0.000181072
0.00111	8	120	-139	-0.000749804	0.000908629	1.01095e-05	0.000168934
0.00111	8	120	-139	-0.000748235	0.000889535	2.6228e-05	0.000167528
0.00111	8	136	-139	-0.000740392	0.00087618	3.32356e-05	0.000169024
0.00111	0	128	-139	-0.00075451	0.000859097	3.16607e-05	0.000136248
0.00112	-8	128	-139	-0.000771765	0.000846585	2.87355e-05	0.000103556
0.00112	0	128	-139	-0.000776471	0.000834047	2.78791e-05	8.54551e-05
0.00112	-8	128	-139	-0.000773333	0.000823784	3.40594e-05	8.45104e-05
0.00112	0	136	-128	-0.000770196	0.000809714	3.65506e-05	7.60686e-05
0.00112	-8	136	-139	-0.000757647	0.000801738	4.50361e-05	8.91271e-05
0.00113	-16	136	-128	-0.00075451	0.000798296	5.37902e-05	9.75762e-05
0.00113	-8	136	-128	-0.000756078	0.00078844	5.11923e-05	8.35543e-05
0.00113	-8	136	-128	-0.000749804	0.000775949	6.3342e-05	8.9487e-05
0.00113	-16	136	-128	-0.000746667	0.000771377	6.39954e-05	8.87054e-05
0.00113	-16	136	-128	-0.000751373	0.000775592	6.52019e-05	8.94209e-05
0.00114	-16	136	-128	-0.000749804	0.000776872	7.02042e-05	9.72722e-05
0.00114	-16	136	-117	-0.000752941	0.000769802	6.67235e-05	8.35845e-05
0.00114	-24	136	-117	-0.000743529	0.000768799	7.82287e-05	0.000103499
0.00114	-24	144	-128	-0.000749804	0.000765752	9.55433e-05	0.000111491
0.00114	-24	144	-128	-0.000760784	0.000758077	9.68846e-05	9.41776e-05
0.00115	-24	144	-117	-0.000756078	0.000759286	0.000109179	0.000112387
0.00115	-32	144	-117	-0.000756078	0.000751279	0.000112899	0.0001081
0.00115	-32	144	-117	-0.000756078	0.000734609	0.000122716	0.000101247
0.00115	-32	144	-117	-0.000745098	0.000741322	0.000129446	0.00012567
0.00115	-32	144	-117	-0.000743529	0.000736671	0.000134791	0.000127933
0.00116	-40	144	-117	-0.000737255	0.000732092	0.000142532	0.000137369
0.00116	-40	144	-117	-0.00073098	0.00072873	0.000142471	0.000140221
0.00116	-40	144	-107	-0.000726275	0.000725706	0.000145097	0.000144528
0.00116	-48	152	-117	-0.000721569	0.00072678	0.000159538	0.000164749
0.00116	-48	152	-96	-0.000721569	0.000724063	0.000172799	0.000175293
0.00117	-48	144	-107	-0.000716863	0.000723809	0.000173429	0.000180375
0.00117	-48	152	-107	-0.000718431	0.000727708	0.000183883	0.00019316
0.00117	-48	152	-107	-0.00070902	0.000722641	0.00018253	0.000196151
0.00117	-56	152	-107	-0.000704314	0.000725028	0.000200264	0.000220978
0.00117	-56	152	-107	-0.000702745	0.000725256	0.000203676	0.000226187
0.00118	-56	152	-96	-0.000699608	0.000720299	0.000194085	0.000214776
0.00118	-56	152	-107	-0.000698039	0.00071433	0.00019446	0.000210751
0.00118	-64	160	-96	-0.000696471	0.000717993	0.000200291	0.000221813
0.00118	-64	152	-96	-0.000707451	0.000712278	0.000220336	0.000225163
0.00118	-64	152	-96	-0.000699608	0.000711456	0.000236245	0.000248093
0.00119	-64	152	-96	-0.000699608	0.000721542	0.000240722	0.000262656
0.00119	-72	152	-85	-0.000691765	0.000716403	0.000258587	0.000283225
0.00119	-72	152	-85	-0.00068549	0.000725711	0.000269929	0.00031015
0.00119	-72	160	-85	-0.00068549	0.000731125	0.000270711	0.000316346
0.00119	-72	160	-85	-0.000679216	0.000735516	0.000277295	0.000333595
0.0012	-80	160	-85	-0.000672941	0.000746156	0.000292065	0.00036528
0.0012	-80	160	-85	-0.000677647	0.000746307	0.000291473	0.000360133
0.0012	-80	152	-75	-0.000676078	0.00075025	0.000288239	0.000362411
0.0012	-80	160	-85	-0.000676078	0.000749148	0.000303057	0.000376127
0.0012	-80	160	-75	-0.000665098	0.00074098	0.00031564	0.000391522
0.00121	-88	152	-75	-0.000663529	0.00074477	0.000340095	0.000421336
0.00121	-88	152	-75	-0.000646275	0.000757684	0.000349966	0.000461375
0.00121	-88	152	-75	-0.000641569	0.000757571	0.000372323	0.000488325
0.00121	-88	152	-64	-0.000632157	0.000751696	0.000385158	0.000504697
0.00121	-88	160	-75	-0.000630588	0.000760875	0.000417627	0.000547914
0.00122	-88	160	-64	-0.000627451	0.000764623	0.000447735	0.000584907
0.00122	-96	160	-64	-0.000616471	0.000763665	0.000464193	0.000611387
0.00122	-96	160	-64	-0.000611765	0.000766629	0.000500145	0.000655009
0.00122	-96	144	-75	-0.000611765	0.000766586	0.000516345	0.000671166
0.00122	-96	160	-53	-0.000602353	0.000752432	0.000535505	0.000685584
0.00123	-96	160	-64	-0.000591373	0.000753942	0.000571	0.000733569
0.00123	-104	152	-64	-0.000583529	0.000750201	0.000594286	0.000760958
0.00123	-104	152	-64	-0.000586667	0.000750613	0.000615002	0.000778948
0.00123	-104	144	-53	-0.000586667	0.000757693	0.00064415	0.000815176
0.00123	-104	152	-43	-0.000583529	0.000760053	0.000661794	0.000838318
0.00124	-104	144	-53	-0.000575686	0.000755643	0.00068428	0.000864237
0.00124	-104	160	-53	-0.000561569	0.000756014	0.00072778	0.000922225
0.00124	-104	160	-43	-0.000542745	0.000756905	0.00077274	0.0009869
0.00124	-104	160	-43	-0.000544314	0.000757327	0.00081305	0.00102606
0.00124	-112	144	-43	-0.000538039	0.000765997	0.0008386	0.00106656
0.00125	-112	144	-43	-0.000523922	0.000756794	0.000859848	0.00109272
0.00125	-112	144	-43	-0.000528627	0.00075387	0.000886236	0.00111148
0.00125	-112	144	-32	-0.000523922	0.000749878	0.000910971	0.00113693
0.00125	-120	152	-43	-0.00051451	0.000746093	0.000939156	0.00117074
0.00125	-112	144	-32	-0.000519216	0.000737903	0.000981254	0.00119994
0.00126	-120	144	-32	-0.000501961	0.000726812	0.00102	0.00124485
0.00126	-120	152	-32	-0.000489412	0.000717594	0.00105	0.00127818
0.00126	-120	144	-32	-0.000495686	0.000717053	0.00109	0.00131137
0.00126	-120	144	-21	-0.000495686	0.000717621	0.00113	0.00135194
0.00126	-120	144	-21	-0.000489412	0.000709523	0.00117	0.00139011
0.00127	-120	144	-21	-0.000498824	0.000700274	0.00121	0.00141145
0.00127	-128	144	-21	-0.000487843	0.000693951	0.00126	0.00146611
0.00127	-128	136	-21	-0.000481569	0.000679943	0.00129	0.00148837
0.00127	-128	144	-11	-0.000475294	0.000673788	0.00133	0.00152849
0.00127	-128	136	-21	-0.000458039	0.000664404	0.00136	0.00156636
0.00128	-120	144	-11	-0.000453333	0.000663363	0.00141	0.00162003
0.00128	-136	136	-11	-0.000448627	0.000656559	0.00144	0.00164793
0.00128	-136	144	-11	-0.000436078	0.000642666	0.00147	0.00167659
0.00128	-128	136	0	-0.000429804	0.000631697	0.00149	0.00169189
0.00128	-136	136	-11	-0.000404706	0.000618035	0.00152	0.00173333
0.00129	-136	136	0	-0.000390588	0.000601357	0.00155	0.00176077
0.00129	-144	136	0	-0.000385882	0.000585315	0.00159	0.00178943
0.00129	-136	128	0	-0.000376471	0.000567677	0.00163	0.00182121
0.00129	-144	128	0	-0.000374902	0.000551977	0.00167	0.00184708
0.00129	-144	136	11	-0.00036549	0.000533136	0.0017	0.00186765
0.0013	-144	128	11	-0.000349804	0.000518196	0.00173	0.00189839
0.0013	-136	136	11	-0.000346667	0.00049815	0.00177	0.00192148
0.0013	-144	128	11	-0.000341961	0.00047427	0.00179	0.00192231
0.0013	-144	128	21	-0.000335686	0.000446459	0.00182	0.00193077
0.0013	-144	128	21	-0.000313725	0.000424477	0.00184	0.00195075
0.00131	-144	120	21	-0.000310588	0.000404603	0.00186	0.00195401
0.00131	-144	128	21	-0.000296471	0.000380978	0.00188	0.00196451
0.00131	-144	120	21	-0.000302745	0.000356236	0.0019	0.00195349
0.00131	-144	120	21	-0.000302745	0.00034295	0.0019	0.0019402
0.00131	-144	120	32	-0.000299608	0.000323261	0.0019	0.00192365
0.00132	-144	120	32	-0.000290196	0.000307964	0.00192	0.00193777
0.00132	-152	112	32	-0.000279216	0.000294367	0.00193	0.00194515
0.00132	-152	120	32	-0.000271373	0.000268712	0.00194	0.00193734
0.00132	-152	120	32	-0.000260392	0.000239993	0.00194	0.0019196
0.00132	-152	112	32	-0.000252549	0.000224404	0.00195	0.00192186
0.00133	-144	120	32	-0.000252549	0.000207476	0.00196	0.00191493
0.00133	-160	104	43	-0.000258824	0.000177238	0.00196	0.00187841
0.00133	-144	112	32	-0.000257255	0.000154094	0.00196	0.00185684
0.00133	-152	112	32	-0.000252549	0.000124506	0.00196	0.00183196
0.00133	-152	112	43	-0.000246275	0.000105795	0.00196	0.00181952
0.00134	-152	104	43	-0.000241569	9.02681e-05	0.00196	0.0018087
0.00134	-152	104	43	-0.000225882	7.42219e-05	0.00195	0.00179834
0.00134	-152	104	53	-0.000221176	5.31739e-05	0.00195	0.001782
0.00134	-160	96	43	-0.000227451	4.04131e-05	0.00194	0.00175296
0.00134	-152	104	53	-0.000221176	2.39754e-05	0.00192	0.0017228
0.00135	-152	96	53	-0.000218039	1.35325e-05	0.00191	0.00170549
0.00135	-160	96	53	-0.000200784	-3.53464e-06	0.00189	0.00168568
0.00135	-144	96	64	-0.000197647	-1.41654e-05	0.00188	0.00166819
0.00135	-152	96	64	-0.000191373	-2.41984e-05	0.00185	0.00163443
0.00135	-152	96	64	-0.000191373	-4.89866e-05	0.00183	0.00158964
0.00136	-152	96	64	-0.000177255	-6.1805e-05	0.0018	0.00156094
0.00136	-152	96	64	-0.000177255	-8.40189e-05	0.00178	0.00151873
0.00136	-152	88	64	-0.000175686	-0.000101216	0.00176	0.0014831
0.00136	-152	88	64	-0.000169412	-0.000112468	0.00173	0.00144812
0.00136	-160	88	75	-0.000161569	-0.000135276	0.00169	0.00139316
0.00137	-152	88	75	-0.000156863	-0.000141972	0.00166	0.00136116
0.00137	-152	88	75	-0.000138039	-0.000155042	0.00162	0.00132692
0.00137	-152	80	64	-0.000131765	-0.000173552	0.00158	0.00127468
0.00137	-152	80	75	-0.000122353	-0.000187611	0.00154	0.00123004
0.00137	-152	80	75	-0.000117647	-0.000197657	0.00151	0.0011947
0.00138	-152	80	85	-0.000122353	-0.000211138	0.00146	0.00112651
0.00138	-160	72	75	-0.000123922	-0.000216554	0.00141	0.00106952
0.00138	-152	64	85	-0.000120784	-0.000229495	0.00138	0.00102972
0.00138	-152	72	85	-0.000116078	-0.000240534	0.00134	0.000983388
0.00138	-152	72	85	-0.000103529	-0.000253147	0.0013	0.000943324
0.00139	-152	72	96	-0.000106667	-0.000260054	0.00127	0.000903279
0.00139	-144	72	85	-0.000112941	-0.000275959	0.00123	0.0008411
0.00139	-152	64	96	-0.000109804	-0.000280449	0.00118	0.000789747
0.00139	-152	64	96	-0.000112941	-0.000292631	0.00113	0.000724428
0.00139	-152	56	96	-0.000109804	-0.000303673	0.00109	0.000676523
0.0014	-152	56	96	-9.56863e-05	-0.000311831	0.00105	0.000642483
0.0014	-152	56	107	-0.000103529	-0.000327601	0.001	0.00056887
0.0014	-152	56	96	-9.2549e-05	-0.000322898	0.000954896	0.000539449
0.0014	-152	48	107	-8.31373e-05	-0.000330967	0.000927253	0.000513149
0.0014	-152	56	107	-7.84314e-05	-0.000335132	0.000877901	0.000464338
0.00141	-152	48	107	-8e-05	-0.000332506	0.000827133	0.000414627
0.00141	-144	48	107	-7.21569e-05	-0.000335173	0.000784815	0.000377485
0.00141	-152	48	107	-6.90196e-05	-0.0003463	0.0007512	0.00033588
0.00141	-144	48	107	-5.96078e-05	-0.000347499	0.000701501	0.000294394
0.00141	-152	48	107	-4.23529e-05	-0.000348789	0.000675171	0.000284029
0.00142	-144	40	107	-3.92157e-05	-0.000356728	0.000628389	0.000232445
0.00142	-144	48	117	-4.07843e-05	-0.00036011	0.000574375	0.000173481
0.00142	-144	32	117	-3.60784e-05	-0.000361589	0.000543768	0.000146101
0.00142	-144	32	117	-3.13725e-05	-0.000365419	0.000496728	9.99365e-05
0.00142	-144	24	117	-1.88235e-05	-0.00037341	0.000470343	7.81095e-05
0.00143	-144	32	117	-1.2549e-05	-0.000371158	0.000426686	4.2979e-05
0.00143	-136	32	117	3.14738e-18	-0.000377773	0.000377724	-4.9e-08
0.00143	-144	24	128	9.41176e-06	-0.000375459	0.000348565	-1.74822e-05
0.00143	-144	32	128	2.35294e-05	-0.000379821	0.00031979	-3.65016e-05
0.00143	-144	24	117	3.92157e-05	-0.00038043	0.000277689	-6.35253e-05
0.00144	-136	16	128	5.17647e-05	-0.000384044	0.000263812	-6.84673e-05
0.00144	-136	16	128	7.21569e-05	-0.000392904	0.000238164	-8.25831e-05
0.00144	-136	16	128	7.84314e-05	-0.000392073	0.00020947	-0.000104172
0.00144	-136	16	128	7.84314e-05	-0.000398175	0.000163834	-0.00015591
0.00144	-136	16	128	8.31373e-05	-0.000402462	0.000126903	-0.000192422
0.00145	-136	16	128	0.000103529	-0.000425548	9.80263e-05	-0.000223993
0.00145	-136	8	128	0.000122353	-0.000432439	7.53804e-05	-0.000234706
0.00145	-136	8	128	0.000119216	-0.000441921	6.2329e-05	-0.000260376
0.00145	-136	8	128	0.000122353	-0.000445186	4.46402e-05	-0.000278193
0.00145	-136	8	139	0.000123922	-0.000450724	2.94949e-05	-0.000297307
0.00146	-136	8	139	0.000128627	-0.000460317	-6.87107e-06	-0.000338561
0.00146	-128	0	128	0.000133333	-0.000458213	-3.68995e-05	-0.00036178
0.00146	-128	0	128	0.00012549	-0.000459018	-6.36109e-05	-0.000397139
0.00146	-128	0	139	0.000127059	-0.000472352	-8.59235e-05	-0.000431217
0.00146	-120	-8	139	0.000144314	-0.00048556	-0.00010602	-0.000447266
0.00147	-120	0	139	0.000155294	-0.000475999	-0.000128991	-0.000449696
0.00147	-120	-8	149	0.000166275	-0.000483487	-0.000160114	-0.000477326
0.00147	-128	-16	139	0.000156863	-0.000484477	-0.000179631	-0.000507245
0.00147	-120	-16	149	0.000155294	-0.000483839	-0.000208704	-0.000537249
0.00147	-120	-16	149	0.000156863	-0.000490724	-0.000243103	-0.000576964
0.00148	-112	-16	139	0.000169412	-0.000493716	-0.000263083	-0.000587387
0.00148	-120	-8	149	0.000175686	-0.00050744	-0.000287265	-0.000619019
0.00148	-120	-16	139	0.000191373	-0.000525324	-0.000310412	-0.000644363
0.00148	-112	-24	149	0.000203922	-0.000530747	-0.000323118	-0.000649943
0.00148	-112	-24	149	0.000210196	-0.00053561	-0.000341552	-0.000666966
0.00149	-112	-24	149	0.000208627	-0.000540815	-0.000362379	-0.000694567
0.00149	-104	-32	149	0.000216471	-0.000541848	-0.000377094	-0.000702471
0.00149	-112	-24	149	0.00022902	-0.000544601	-0.000396341	-0.000711922
0.00149	-112	-32	149	0.000235294	-0.000543075	-0.000409891	-0.000717672
0.00149	-104	-32	149	0.000247843	-0.000540001	-0.000418215	-0.000710373
0.0015	-104	-32	149	0.000254118	-0.000536978	-0.000437123	-0.000719983
[truncated: 501 more rows]

## Sheet: Fig. 2c
Voltage (V)	Luminance cd/m2
	50 Hz	500 Hz	1000 Hz	2000 Hz	3000 Hz	4000 Hz	5000 Hz	6000 Hz
26.517	0	3.6	6.09	8.71	9.18	9.923	10.45	8.82
44.194	2.205	12.04	20.06	28.51	32.45	36.6	39.33	34.6
61.872	3.518	23.6	36.75	54.45	64.16	73.56	79.12	70.88
79.55	5.145	40.32	50.46	83.38	100.2	114	124.2	111.2
97.227	8.138	59.56	66.21	113.6	138.6	157.8	171.8	146.5
114.905	10.08	73.59	88.8	143.4	172.6	199.4	215.1	185.1

## Sheet: Fig. 2d
Voltage (V)	Power Efficiency (lm/W)
	50 Hz	500 Hz	1000 Hz	2000 Hz	3000 Hz	4000 Hz	5000 Hz	6000 Hz
26.517	0	1.07712	1.59436	1.45938	1.20166	0.98965	0.79587	0.4105
44.194	0.48502	1.17286	2.33408	1.83727	1.37299	1.1703	0.95782	0.51947
61.872	0.35942	1.05166	1.76714	1.6062	1.23849	1.06988	0.876765	0.478875
79.55	0.299325	1.01133	1.4577	1.31797	1.09587	0.934485	0.770735	0.414405
97.227	0.28172	0.82067	1.17517	1.12494	0.936395	0.781315	0.639675	0.32711
114.905	0.23457	0.650325	1.07194	0.90056	0.75944	0.60613	0.521415	0.26265

## Sheet: Fig. 2e
Voltage (V)	Luminance cd/m2 (@50Hz)
26.517	0
44.194	2.205
61.872	3.518
79.55	5.145
97.227	8.138
114.905	10.08
132.583	11.6
150.26	12.86
167.938	14.49
185.616	16.7
203.293	17.23
220.971	18.15

## Sheet: Fig. 6c
Wavelenth	Red	Green	Cyan	Blue
380	2e-25	2.13e-26	2.644e-26	3.082e-25
381	2.548e-25	2.045e-26	2.646e-26	3.223e-25
382	2.286e-25	2.258e-26	2.715e-26	3.401e-25
383	1.797e-25	1.891e-26	2.588e-26	2.959e-25
384	1.862e-25	1.535e-26	2.658e-26	3.279e-25
385	1.683e-25	1.754e-26	2.828e-26	3.445e-25
386	1.402e-25	1.703e-26	2.575e-26	3.312e-25
387	1.536e-25	1.489e-26	2.846e-26	3.286e-25
388	1.498e-25	1.594e-26	2.844e-26	3.652e-25
389	1.614e-25	1.495e-26	2.708e-26	3.502e-25
390	1.468e-25	1.468e-26	2.599e-26	3.52e-25
391	1.108e-25	1.467e-26	2.741e-26	3.736e-25
392	1.52e-25	1.302e-26	2.593e-26	3.682e-25
393	1.299e-25	1.42e-26	2.596e-26	3.838e-25
394	9.678e-26	1.293e-26	2.373e-26	3.782e-25
395	1.095e-25	1.298e-26	2.311e-26	3.847e-25
396	1.111e-25	1.24e-26	2.161e-26	3.868e-25
397	4.961e-06	5.187e-07	9.376e-07	1.787e-05
398	8.595e-06	1.062e-06	1.775e-06	3.61e-05
399	1.447e-05	1.48e-06	2.612e-06	5.491e-05
400	1.744e-05	1.669e-06	3.334e-06	7.437e-05
401	2.438e-05	2.38e-06	4.466e-06	0.0001038
402	3.305e-05	2.978e-06	5.842e-06	0.0001406
403	4.072e-05	3.911e-06	7.083e-06	0.0001744
404	4.597e-05	4.281e-06	7.757e-06	0.0002086
405	5.928e-05	5.307e-06	9.436e-06	0.0002645
406	7.621e-05	5.822e-06	1.113e-05	0.0003306
407	9.92e-05	7.097e-06	1.24e-05	0.0003933
408	0.0001024	7.796e-06	1.368e-05	0.0004596
409	0.0001317	9.176e-06	1.594e-05	0.0005692
410	0.0001506	1.017e-05	1.755e-05	0.0006793
411	0.0001839	1.157e-05	1.919e-05	0.0008163
412	0.0001921	1.398e-05	2.004e-05	0.0009159
413	0.0002445	1.646e-05	2.349e-05	0.00116
414	0.0002858	1.771e-05	2.517e-05	0.00137
415	0.0003258	2.04e-05	2.763e-05	0.00161
416	0.0003638	2.212e-05	2.827e-05	0.00184
417	0.0004293	2.545e-05	3.21e-05	0.00224
418	0.0004499	2.844e-05	3.451e-05	0.00254
419	0.0005068	3.097e-05	3.626e-05	0.00289
420	0.0005401	3.258e-05	3.885e-05	0.00329
421	0.0005916	3.762e-05	4.133e-05	0.00383
422	0.0006474	4.13e-05	4.338e-05	0.00432
423	0.0007384	4.283e-05	4.838e-05	0.00501
424	0.0007543	4.594e-05	5.102e-05	0.00556
425	0.0008768	5.524e-05	5.976e-05	0.00677
426	0.0009666	5.81e-05	6.77e-05	0.00806
427	0.00107	6.623e-05	7.373e-05	0.00934
428	0.00108	6.8e-05	7.853e-05	0.01031
429	0.00128	7.874e-05	9.639e-05	0.01321
430	0.00145	8.669e-05	0.0001105	0.01592
431	0.00154	9.454e-05	0.0001237	0.01843
432	0.00157	9.044e-05	0.0001292	0.02043
433	0.00183	0.0001025	0.0001572	0.02611
434	0.00197	0.0001097	0.0001812	0.03109
435	0.002	0.0001137	0.0001981	0.03564
436	0.00199	0.0001186	0.0002137	0.04001
437	0.00229	0.0001263	0.0002538	0.04906
438	0.00241	0.0001396	0.000289	0.05719
439	0.00247	0.0001425	0.0003142	0.06453
440	0.00249	0.0001455	0.0003416	0.07152
441	0.0026	0.0001615	0.0003949	0.08371
442	0.0027	0.0001714	0.0004406	0.09397
443	0.00277	0.0001815	0.0004838	0.1029
444	0.00273	0.000194	0.0005305	0.112
445	0.00289	0.000213	0.0006015	0.125
446	0.00288	0.0002224	0.0006609	0.1352
447	0.00295	0.0002383	0.0007434	0.1471
448	0.00303	0.0002548	0.0008301	0.1573
449	0.003	0.0002731	0.0009318	0.1675
450	0.00305	0.0002861	0.00107	0.1769
451	0.00311	0.0002995	0.00123	0.1862
452	0.00314	0.0003148	0.00145	0.1968
453	0.00316	0.0003176	0.0017	0.2004
454	0.00314	0.0003337	0.00203	0.2042
455	0.00314	0.0003418	0.00245	0.209
456	0.0032	0.000357	0.003	0.2151
457	0.00321	0.0003531	0.00367	0.2139
458	0.00321	0.0003548	0.00438	0.2131
459	0.00325	0.0003697	0.00523	0.213
460	0.00329	0.0003793	0.00628	0.2144
461	0.00327	0.0003812	0.00734	0.2079
462	0.00337	0.0003899	0.00841	0.2043
463	0.00335	0.0003971	0.00945	0.1992
464	0.00335	0.0004161	0.01073	0.196
465	0.00338	0.0004233	0.01171	0.1886
466	0.00337	0.0004389	0.01261	0.1826
467	0.00343	0.000455	0.01349	0.178
468	0.00349	0.000482	0.0143	0.172
469	0.00352	0.0005088	0.01486	0.1662
470	0.00352	0.0005346	0.01515	0.1597
471	0.0035	0.0005615	0.01538	0.154
472	0.00355	0.0005988	0.01533	0.1471
473	0.00362	0.0006458	0.01546	0.1435
474	0.00359	0.0007005	0.01527	0.1384
475	0.00343	0.0007531	0.01484	0.1319
476	0.00349	0.0008122	0.01458	0.1275
477	0.0035	0.0008908	0.01426	0.1239
478	0.00346	0.0009502	0.0138	0.1191
479	0.00347	0.00106	0.01348	0.1157
480	0.0034	0.00116	0.01304	0.1116
481	0.00341	0.00128	0.01282	0.1096
482	0.00338	0.00139	0.01246	0.1062
483	0.00329	0.00154	0.01218	0.1035
484	0.00333	0.00171	0.01201	0.101
485	0.00331	0.00189	0.01184	0.09844
486	0.00328	0.00212	0.01171	0.0961
487	0.00323	0.00238	0.01157	0.09325
488	0.00326	0.00269	0.01151	0.09085
489	0.00328	0.00302	0.01144	0.08815
490	0.00317	0.00348	0.01144	0.08533
491	0.00319	0.00401	0.01146	0.08269
492	0.00319	0.00458	0.01145	0.07976
493	0.00313	0.00522	0.01147	0.07675
494	0.00315	0.00622	0.01164	0.07442
495	0.00318	0.00721	0.01177	0.07226
496	0.00311	0.00824	0.01173	0.06897
497	0.00313	0.00956	0.01186	0.06655
498	0.0032	0.01118	0.01197	0.06403
499	0.00317	0.01263	0.0119	0.06087
500	0.0031	0.0143	0.01187	0.05832
501	0.00309	0.01617	0.01181	0.05544
502	0.00312	0.01836	0.0118	0.05301
503	0.00299	0.02007	0.01151	0.05002
504	0.00295	0.02185	0.01124	0.04729
505	0.00295	0.02436	0.01115	0.04519
506	0.00291	0.02659	0.01094	0.04316
507	0.00285	0.02832	0.0106	0.0407
508	0.00282	0.02983	0.01018	0.03818
509	0.00282	0.03222	0.00997	0.03655
510	0.00272	0.03381	0.00961	0.03447
511	0.00269	0.03538	0.0093	0.03282
512	0.0027	0.03662	0.00897	0.03115
513	0.0025	0.03784	0.00855	0.02925
514	0.00257	0.0391	0.00832	0.02811
515	0.00251	0.04004	0.00805	0.02686
516	0.00244	0.04079	0.00777	0.02567
517	0.00239	0.04154	0.00748	0.02444
518	0.00244	0.04233	0.00731	0.02361
519	0.00243	0.04265	0.00711	0.02264
520	0.00238	0.04284	0.00689	0.02161
521	0.00235	0.04311	0.00671	0.02093
522	0.00237	0.04317	0.00656	0.02022
523	0.00231	0.04314	0.00641	0.01951
524	0.0023	0.04345	0.00633	0.01892
525	0.00226	0.0428	0.00615	0.01805
526	0.00229	0.04271	0.00606	0.01747
527	0.00227	0.04246	0.00596	0.01686
528	0.00228	0.04248	0.0059	0.01644
529	0.00223	0.04161	0.00575	0.01566
530	0.00223	0.04143	0.00568	0.01516
531	0.0022	0.04088	0.00558	0.01463
532	0.00224	0.04065	0.00553	0.01401
533	0.00225	0.0403	0.00545	0.01351
534	0.00227	0.03995	0.00536	0.013
535	0.00224	0.03956	0.00528	0.01249
536	0.00227	0.03941	0.00521	0.01203
537	0.00227	0.03895	0.00512	0.01152
538	0.0023	0.03867	0.00503	0.011
539	0.00234	0.03847	0.00496	0.01061
540	0.00232	0.03824	0.00488	0.01016
541	0.00233	0.03809	0.00479	0.00977
542	0.0024	0.03782	0.00469	0.00932
543	0.00244	0.03747	0.00457	0.00883
544	0.00253	0.03719	0.00444	0.0084
545	0.00258	0.03682	0.00434	0.00803
546	0.00262	0.03658	0.00422	0.00765
547	0.0027	0.03624	0.00409	0.00733
548	0.0028	0.03594	0.00396	0.00697
549	0.00291	0.03561	0.00386	0.00667
550	0.003	0.0353	0.00374	0.00638
551	0.00313	0.0349	0.00362	0.00607
552	0.00343	0.0345	0.0035	0.00579
553	0.00356	0.03402	0.00338	0.0055
554	0.00377	0.03373	0.00328	0.00529
555	0.00403	0.03341	0.00319	0.00505
556	0.00437	0.03281	0.00307	0.00482
557	0.00474	0.0323	0.00297	0.00462
558	0.00506	0.03194	0.00289	0.00449
559	0.00561	0.03145	0.00281	0.00428
560	0.00613	0.03092	0.00272	0.00411
561	0.0068	0.03034	0.00264	0.00394
562	0.00745	0.02983	0.00257	0.00379
563	0.00848	0.02933	0.0025	0.00365
564	0.00939	0.02878	0.00244	0.0035
565	0.01053	0.02806	0.00236	0.0034
566	0.01169	0.02737	0.0023	0.00325
567	0.01356	0.02694	0.00224	0.00314
568	0.01528	0.02622	0.00218	0.00301
569	0.0173	0.02565	0.00213	0.00293
570	0.0194	0.02493	0.00207	0.00279
571	0.02254	0.02432	0.00202	0.00268
572	0.02541	0.02376	0.00197	0.00262
573	0.02886	0.02311	0.00193	0.00249
574	0.03284	0.0225	0.00188	0.0024
575	0.03794	0.02186	0.00183	0.00229
576	0.04294	0.0213	0.00178	0.00222
577	0.04894	0.02075	0.00174	0.00213
578	0.05505	0.02012	0.0017	0.00204
579	0.06403	0.01966	0.00167	0.00199
580	0.07196	0.01908	0.00163	0.00191
581	0.08124	0.01863	0.0016	0.00182
582	0.09196	0.01823	0.00156	0.00176
583	0.106	0.01783	0.00154	0.00169
584	0.1174	0.01721	0.00149	0.00161
585	0.1312	0.01681	0.00147	0.00156
586	0.1466	0.01638	0.00143	0.00151
587	0.1643	0.0159	0.00139	0.00141
588	0.1806	0.01541	0.00136	0.00135
589	0.2	0.01517	0.00133	0.00132
590	0.2193	0.01474	0.0013	0.00128
591	0.2398	0.01413	0.00125	0.0012
592	0.2581	0.01365	0.00121	0.00114
593	0.2822	0.01346	0.00119	0.00109
594	0.3069	0.01316	0.00117	0.00106
595	0.3303	0.01272	0.00113	0.00101
596	0.3492	0.01228	0.0011	0.0009633
597	0.3743	0.01201	0.00108	0.0009334
598	0.3978	0.01173	0.00104	0.0009127
599	0.4184	0.01122	0.00101	0.0008399
600	0.4371	0.01082	0.0009703	0.0008196
601	0.4593	0.01057	0.0009474	0.0007906
602	0.4797	0.01029	0.0009242	0.0007523
603	0.4972	0.00988	0.0008893	0.0007048
604	0.5106	0.00951	0.0008573	0.0006845
605	0.5279	0.00925	0.0008339	0.000667
606	0.5421	0.00896	0.0008112	0.0006485
607	0.5521	0.00861	0.0007745	0.0006023
608	0.562	0.0083	0.00075	0.0005704
609	0.5726	0.00805	0.0007304	0.0005454
610	0.5823	0.00782	0.0007049	0.0005459
611	0.5902	0.00752	0.000688	0.0005287
612	0.5997	0.00735	0.0006725	0.0005073
613	0.6043	0.00714	0.0006507	0.0004955
614	0.6073	0.00694	0.0006305	0.0004753
615	0.6123	0.0067	0.0006173	0.0004592
616	0.6174	0.00652	0.000604	0.0004461
617	0.6145	0.0063	0.0005847	0.0004244
618	0.6098	0.00608	0.0005673	0.0004146
619	0.6088	0.00589	0.0005559	0.000417
620	0.6096	0.00575	0.0005442	0.0004008
621	0.6002	0.00555	0.0005258	0.0003779
622	0.5992	0.0054	0.0005159	0.0003646
623	0.5917	0.00519	0.0004952	0.0003593
624	0.5885	0.00509	0.0004895	0.0003412
625	0.58	0.00494	0.0004744	0.0003308
626	0.57	0.00478	0.0004619	0.0003317
627	0.5621	0.00463	0.0004523	0.0003105
628	0.5565	0.00452	0.0004415	0.0003026
629	0.5425	0.00435	0.0004264	0.000299
630	0.5314	0.00422	0.0004156	0.0002886
631	0.52	0.00409	0.0004056	0.0002887
632	0.5089	0.00398	0.000394	0.0002852
633	0.4965	0.00384	0.0003853	0.000271
634	0.484	0.00371	0.0003732	0.0002662
635	0.4706	0.00359	0.0003606	0.0002596
636	0.4591	0.00345	0.0003508	0.0002429
637	0.4502	0.00334	0.0003395	0.0002413
638	0.4386	0.00323	0.0003301	0.0002423
639	0.4284	0.00311	0.0003217	0.0002138
640	0.4174	0.003	0.0003121	0.0002112
641	0.4083	0.0029	0.0003069	0.000215
642	0.3994	0.00281	0.0002967	0.0002096
643	0.3879	0.00273	0.0002876	0.0002092
644	0.3784	0.00263	0.0002843	0.0002029
645	0.3705	0.00256	0.0002734	0.0001868
646	0.3639	0.0025	0.0002648	0.0001852
647	0.3538	0.0024	0.0002612	0.0001866
648	0.3448	0.00233	0.0002536	0.0001749
649	0.336	0.00224	0.0002444	0.0001704
650	0.3286	0.00216	0.0002372	0.0001664
651	0.3194	0.00209	0.000229	0.0001643
652	0.3117	0.00202	0.0002219	0.0001519
653	0.305	0.00194	0.0002151	0.0001573
654	0.2983	0.00187	0.0002096	0.0001541
655	0.2895	0.00182	0.0002009	0.0001458
656	0.2825	0.00174	0.0001967	0.0001486
657	0.2766	0.00168	0.0001905	0.0001444
658	0.2718	0.00164	0.0001854	0.0001427
659	0.2678	0.00159	0.0001806	0.0001444
660	0.2588	0.00151	0.0001708	0.0001287
661	0.2552	0.00147	0.0001681	0.0001282
662	0.2502	0.00142	0.0001632	0.0001204
663	0.2456	0.00137	0.00016	0.0001179
664	0.2396	0.00131	0.0001568	0.0001314
665	0.2338	0.00128	0.0001482	0.0001149
666	0.2288	0.00123	0.0001438	0.0001152
667	0.225	0.00119	0.0001409	0.0001219
668	0.2193	0.00115	0.0001355	0.0001216
669	0.2157	0.00112	0.0001314	0.0001121
670	0.2118	0.00109	0.0001305	0.0001139
671	0.2078	0.00103	0.0001252	0.0001054
672	0.2028	0.00101	0.0001218	0.0001112
673	0.1995	0.00098	0.0001182	0.000108
674	0.196	0.0009478	0.0001151	0.0001086
675	0.192	0.0009142	0.0001131	0.0001089
676	0.1874	0.0008836	0.0001098	9.934e-05
677	0.1847	0.0008711	0.0001048	9.785e-05
678	0.1804	0.0008362	0.0001037	9.984e-05
679	0.1765	0.0008023	0.0001008	9.952e-05
680	0.1716	0.0007835	9.674e-05	9.203e-05
681	0.1694	0.0007656	9.564e-05	8.914e-05
682	0.1658	0.0007363	9.279e-05	9.214e-05
683	0.1609	0.0007124	9.248e-05	9.669e-05
684	0.1578	0.0007007	8.907e-05	7.483e-05
685	0.1534	0.0006766	8.391e-05	9.376e-05
686	0.1507	0.0006558	8.276e-05	9.087e-05
687	0.147	0.0006372	8.104e-05	8.458e-05
688	0.1424	0.0006122	7.75e-05	8.559e-05
689	0.1411	0.0005982	7.758e-05	9.594e-05
690	0.1379	0.0005754	7.67e-05	8.618e-05
691	0.1344	0.0005537	7.578e-05	9.227e-05
692	0.1313	0.0005457	7.428e-05	8.102e-05
693	0.1267	0.0005258	7.237e-05	8.882e-05
694	0.1235	0.0005072	6.882e-05	8.776e-05
695	0.1202	0.0005023	6.739e-05	8.628e-05
696	0.1159	0.0004834	6.49e-05	6.698e-05
697	0.1119	0.0004638	6.299e-05	8.614e-05
698	0.1099	0.0004611	6.273e-05	8.848e-05
699	0.1072	0.0004439	6.018e-05	7.789e-05
700	0.1051	0.000429	5.84e-05	8.61e-05
701	0.1016	0.0004213	5.971e-05	8.818e-05
702	0.09977	0.0004122	5.773e-05	8.222e-05
703	0.09667	0.0004006	5.514e-05	7.649e-05
704	0.09365	0.0003886	5.335e-05	6.851e-05
705	0.09137	0.0003788	5.304e-05	6.997e-05
706	0.0878	0.0003647	5.188e-05	9.642e-05
707	0.08418	0.0003495	4.837e-05	7.81e-05
708	0.08123	0.0003378	4.66e-05	7.853e-05
709	0.07911	0.0003264	4.922e-05	9.196e-05
710	0.07731	0.0003103	4.772e-05	7.803e-05
711	0.07441	0.0002973	4.569e-05	6.31e-05
712	0.07315	0.0002999	4.511e-05	7.57e-05
713	0.07006	0.0002876	4.308e-05	8.204e-05
714	0.06639	0.0002742	4.138e-05	6.92e-05
715	0.06372	0.0002616	3.932e-05	7.765e-05
716	0.05939	0.0002459	3.861e-05	8.157e-05
717	0.05868	0.0002384	3.657e-05	6.667e-05
718	0.05714	0.0002317	3.48e-05	6.194e-05
719	0.05477	0.0002238	3.43e-05	9.169e-05
720	0.05355	0.000215	3.466e-05	8.325e-05
721	0.05082	0.0002064	3.386e-05	6.672e-05
722	0.04874	0.0002039	3.066e-05	8.859e-05
723	0.04633	0.0001945	3.039e-05	6.69e-05
724	0.04444	0.0001875	2.826e-05	6.364e-05
725	0.04233	0.0001781	2.733e-05	6.319e-05
726	0.04017	0.0001649	2.521e-05	6.531e-05
727	0.038	0.0001586	2.679e-05	6.931e-05
728	0.03614	0.0001511	2.349e-05	7.627e-05
729	0.03411	0.0001414	2.251e-05	4.704e-05
730	0.03257	0.0001335	2.153e-05	5.517e-05
731	0.03223	0.0001296	2.02e-05	5.869e-05
732	0.03	0.0001218	2.001e-05	5.64e-05
733	0.02943	0.0001238	2.083e-05	6.179e-05
734	0.02906	0.0001173	1.945e-05	6.13e-05
735	0.02675	0.0001134	1.931e-05	5.703e-05
736	0.02564	0.0001123	1.836e-05	6.348e-05
737	0.02317	9.693e-05	1.625e-05	5.331e-05
738	0.02044	8.048e-05	1.556e-05	4.896e-05
739	0.01732	6.974e-05	1.385e-05	3.79e-05
740	0.0143	5.607e-05	9.352e-06	4.163e-05
741	0.0128	5.589e-05	9.422e-06	3.484e-05
742	0.01137	4.741e-05	8.334e-06	3.226e-05
743	0.01013	4.104e-05	7.861e-06	3.001e-05
744	0.00848	3.726e-05	7.239e-06	2.175e-05
745	0.00737	3.155e-05	5.973e-06	1.619e-05
746	0.00626	2.788e-05	4.614e-06	1.853e-05
747	0.00517	2.271e-05	4.152e-06	1.612e-05
748	0.00392	1.828e-05	2.85e-06	1.462e-05
749	0.00299	1.333e-05	2.568e-06	1.116e-05
750	0.002	8.63e-06	1.849e-06	9.449e-06
751	0.0009968	4.176e-06	8.758e-07	4.102e-06
752	1.717e-23	8.09e-26	1.353e-26	5.645e-26
753	1.747e-23	8.061e-26	1.531e-26	6.457e-26
754	1.759e-23	9.242e-26	1.629e-26	6.535e-26
755	1.915e-23	8.464e-26	1.781e-26	7.59e-26
756	1.899e-23	8.676e-26	1.981e-26	8.801e-26
757	1.941e-23	9.563e-26	1.817e-26	1.044e-25
758	1.948e-23	8.59e-26	1.757e-26	8.454e-26
759	2.178e-23	9.83e-26	1.9e-26	7.457e-26
760	2.227e-23	1.054e-25	2.483e-26	1.097e-25
761	2.2e-23	1.069e-25	2.65e-26	1.199e-25
762	2.483e-23	1.226e-25	2.368e-26	1.194e-25
763	2.525e-23	1.288e-25	2.7e-26	1.266e-25
764	2.428e-23	1.246e-25	2.301e-26	1.814e-25
765	2.416e-23	1.145e-25	2.343e-26	2.06e-25
766	2.494e-23	1.443e-25	3.261e-26	1.444e-25
767	2.446e-23	1.453e-25	2.881e-26	1.681e-25
768	2.577e-23	1.289e-25	4.274e-26	1.566e-25
769	2.89e-23	1.447e-25	4.056e-26	1.325e-25
770	2.891e-23	1.507e-25	3.713e-26	1.74e-25
771	2.825e-23	1.6e-25	3.146e-26	2.462e-25
772	2.897e-23	1.791e-25	4.451e-26	2.876e-25
773	3.178e-23	1.921e-25	4.59e-26	2.727e-25
774	3.034e-23	1.552e-25	4.849e-26	1.983e-25
775	3.173e-23	1.767e-25	5.452e-26	2.139e-25
776	3.158e-23	1.929e-25	5.033e-26	2.872e-25
777	3.065e-23	1.707e-25	4.121e-26	2.657e-25
778	3.34e-23	2.037e-25	6.18e-26	3.135e-25
779	3.261e-23	2.308e-25	5.86e-26	3.028e-25
780	3.353e-23	2.349e-25	8.817e-26	3.951e-25

## Sheet: Fig.6 (d-i) G-OLED performance 
Green OLED performance
Frequency (Hz)	App	Voltage (V)	Luminance (cd/m2)	Current (mA)	Light-emitting area (m2)	Power (W)	Current Density (mA/cm2)	Included Angle Cosine		Current Efficiency (cd/A)	Power Efficiency (lm/W)
50	12	21.21	1.1	0.03	4.8e-05	4.58022e-05	0.1875	0.0719821		0.58608	2.41438
	15	26.52	18.59	0.12	4.8e-05	0.000233268	0.75	0.0732993		2.47619	4.00585
	20	35.36	61.43	0.43	4.8e-05	0.001096	2.6875	0.0720824		2.28348	2.81735
	25	44.19	107	0.57	4.8e-05	0.0018804	3.5625	0.0746536		3.00051	2.86025
	30	53.03	141	0.78	4.8e-05	0.00298364	4.875	0.0721323		2.88942	2.37543
	35	61.87	156.9	0.98	4.8e-05	0.0043744	6.125	0.072146		2.55907	1.80291
	40	70.71	180	1.15	4.8e-05	0.00586725	7.1875	0.0721532		2.50184	1.54208
500	12	21.21	2.31	0.25	4.8e-05	0.000412556	1.5625	0.0778041		0.147692	0.281448
	15	26.52	15.3	0.35	4.8e-05	0.000684838	2.1875	0.0737813		0.698729	1.12298
	20	35.36	79.4	0.53	4.8e-05	0.00122655	3.3125	0.0654483		2.39458	3.2539
	25	44.19	351.8	0.89	4.8e-05	0.00270761	5.5625	0.068845		6.31817	6.53099
	30	53.03	748.2	1.16	4.8e-05	0.00481595	7.25	0.0782894		10.3097	7.80917
	35	61.87	1096	1.44	4.8e-05	0.00657989	9	0.0738544		12.1656	8.37262
	40	70.71	1337	1.78	4.8e-05	0.00943223	11.125	0.07494		12.006	7.12503
1000	12	21.21	3.402	0.52	4.8e-05	0.000812768	3.25	0.0736924		0.104572	0.210396
	15	26.52	161.3	0.69	4.8e-05	0.00132994	4.3125	0.0726793		3.73655	6.09636
	20	35.36	665.2	0.98	4.8e-05	0.00286864	6.125	0.0827824		10.8495	11.6559
	25	44.19	1381	1.69	4.8e-05	0.00498733	10.5625	0.0667817		13.0615	13.9186
	30	53.03	2000	2.24	4.8e-05	0.0087232	14	0.0734355		14.2714	11.5246
	35	61.87	2403	2.69	4.8e-05	0.0112831	16.8125	0.0677947		14.2786	10.7052
	40	70.71	2394	4.01	4.8e-05	0.0202129	25.0625	0.0712858		9.54257	5.95341
2000(F130)	12	21.21	7.456	0.58	4.8e-05	0.00152552	3.625	0.124008		0.205477	0.245673
	15	26.52	104.3	1.22	4.8e-05	0.00238667	7.625	0.0737665		1.3665	2.19665
	20	35.36	1146	1.69	4.8e-05	0.00450371	10.5625	0.0753654		10.8389	12.7904
	25	44.19	2870	2.66	4.8e-05	0.0091872	16.625	0.0781587		17.2459	15.7025
	30	53.03	3957	4.19	4.8e-05	0.0166072	26.1875	0.0747412		15.0952	11.9768
	35	61.87	4357	4.58	4.8e-05	0.0211478	28.625	0.074631		15.2057	10.356
	40	70.71	4258	4.88	4.8e-05	0.0229701	30.5	0.0665675		13.9467	9.31778
5000(F139)	12	21.21	8.89	0.79	4.8e-05	0.000171509	4.9375	0.0102358		0.179871	2.60546
	15	26.52	27.4	1.21	4.8e-05	0.000476865	7.5625	0.0148606		0.361952	2.88819
	20	35.36	725.6	4.83	4.8e-05	0.0138926	30.1875	0.0813436		2.40124	2.62533
	25	44.19	2649	6.28	4.8e-05	0.0224934	39.25	0.0810534		6.7423	5.91966
	30	53.03	5250	8.96	4.8e-05	0.0383029	56	0.0806124		9.36562	6.88966
	35	61.87	6143	10.73	4.8e-05	0.0558639	67.0625	0.0841494		9.15095	5.52738
	40	70.71	6077	11.89	4.8e-05	0.0680931	74.3125	0.0809917		8.16945	4.48596
10000(F139)	12	21.21	20.81	3.28	4.8e-05	0.0059874	20.5	0.0860644		0.101411	0.174704
	15	26.52	296.3	5.24	4.8e-05	0.0119597	32.75	0.0860631		0.903828	1.24532
	20	35.36	1010	6.69	4.8e-05	0.0197853	41.8125	0.0836381		2.41313	2.56595
	25	44.19	3124	9.68	4.8e-05	0.032536	60.5	0.0760615		5.15847	4.82633
	30	53.03	5577	12.05	4.8e-05	0.0526599	75.3125	0.0824084		7.39774	5.32341
	35	61.87	6277	13.24	4.8e-05	0.0713704	82.75	0.0871265		7.57791	4.42083
	40	70.71	5756	15.27	4.8e-05	0.0919409	95.4375	0.0851508		6.02514	3.14689

## Sheet: Fig.6 (d-i) B-OLED performance
Blue OLED performance
Frequency (Hz)	App	Voltage (V)	Luminance (cd/m2)	Current (mA)	Light-emitting area (m2)	Power (W)	Current Density (mA/cm2)	Included Angle Cosine		Current Efficiency (cd/A)	Power Efficiency (lm/W)
50	12	21.355	0.57	0.03	4.8e-05	4.24519e-05	0.1875	0.0662638		0.303696	1.34983
	15	26.727	1.15	0.05	4.8e-05	8.85566e-05	0.3125	0.0662675		0.367632	0.65275
	17	30.287	2.001	0.06	4.8e-05	0.000120427	0.375	0.06627		0.533066	0.835204
	20	35.65	3.002	0.08	4.8e-05	0.000189007	0.5	0.0662719		0.5998	0.798366
	22	39.21	3.835	0.09	4.8e-05	0.000233866	0.5625	0.0662717		0.681096	0.824267
	25	44.581	5.145	0.11	4.8e-05	0.000324975	0.6875	0.0662685		0.747615	0.795803
	30	51.704	6.3	0.14	4.8e-05	0.000479699	0.875	0.06627		0.71928	0.660148
500	12	21.348	4.41	0.27	4.8e-05	0.000432297	1.6875	0.075		0.261072	0.512774
	15	26.715	10.01	0.38	4.8e-05	0.000761349	2.375	0.0749972		0.421052	0.660876
	17	30.268	15.65	0.47	4.8e-05	0.00106698	2.9375	0.0750025		0.532233	0.737271
	20	35.629	26.3	0.61	4.8e-05	0.00163003	3.8125	0.075		0.689146	0.811019
	22	39.183	34.65	0.72	4.8e-05	0.00211583	4.5	0.0749981		0.76923	0.823176
	25	44.548	49.2	0.89	4.8e-05	0.00297358	5.5625	0.075		0.88361	0.831678
	30	53.656	63.79	1.11	4.8e-05	0.0041843	6.9375	0.0702557		0.918576	0.766302
1000	12	21.151	3.36	0.55	4.8e-05	0.000865847	3.4375	0.07443		0.0976477	0.19506
	15	26.709	11	0.62	4.8e-05	0.00112605	3.875	0.068		0.283587	0.491026
	17	30.226	24.2	0.76	4.8e-05	0.00156358	4.75	0.0680652		0.508964	0.777975
	20	35.649	59.6	1.09	4.8e-05	0.00266288	6.8125	0.0685295		0.873988	1.12503
	22	39.144	95.4	1.41	4.8e-05	0.00377984	8.8125	0.068484		1.08147	1.26866
	25	44.451	140.2	1.82	4.8e-05	0.00562279	11.375	0.0695023		1.23129	1.25333
	30	53.409	208.5	2.45	4.8e-05	0.00883637	15.3125	0.0675295		1.36027	1.18605
	32	56.975	200.4	2.69	4.8e-05	0.00968541	16.8125	0.0631948		1.19078	1.04004
2000(F130)	12	21.342	1.5	0.96	4.8e-05	0.00143412	6	0.0699967		0.024975	0.0525747
	15	26.708	11.17	1.2	4.8e-05	0.0022833	7.5	0.0712428		0.148784	0.2459
	17	30.257	33.21	1.39	4.8e-05	0.00292292	8.6875	0.0694987		0.381891	0.571112
	20	35.601	77.42	1.81	4.8e-05	0.00451077	11.3125	0.070002		0.683691	0.862724
	22	39.142	108.7	2.17	4.8e-05	0.00597292	13.5625	0.0703208		0.800673	0.914772
	25	44.479	175.5	2.89	4.8e-05	0.00905956	18.0625	0.0704781		0.970655	0.973733
	30	53.415	159.8	3.55	4.8e-05	0.014384	22.1875	0.0758558		0.719505	0.558427
							#DIV/0!
5000(F139)	12	21.348	14.6	2.41	4.8e-05	0.00366332	15.0625	0.0712033		0.0968325	0.200331
	15	26.717	51.7	3.01	4.8e-05	0.00573058	18.8125	0.0712598		0.274542	0.453484
	17	30.27	92.35	3.45	4.8e-05	0.00746685	21.5625	0.0715		0.427862	0.621683
	20	35.604	167.2	4.32	4.8e-05	0.0109977	27	0.071502		0.61864	0.764197
	22	39.123	232.4	5.13	4.8e-05	0.0142949	32.0625	0.0712249		0.724109	0.817193
	25	44.45	281.7	6.32	4.8e-05	0.0201007	39.5	0.071552		0.712451	0.704443
	30	53.546	333.2	7.57	4.8e-05	0.0272658	47.3125	0.0672659		0.703549	0.614266
10000(F139)	12	21.288	8.9	3.35	4.8e-05	0.00536432	20.9375	0.0752203		0.042465	0.0833959
	15	26.688	30.2	6.28	4.8e-05	0.0125691	39.25	0.0749944		0.0768657	0.120774
	17	30.248	59.4	7.07	4.8e-05	0.0160606	44.1875	0.0751011		0.134293	0.185906
	20	35.559	135.5	8.76	4.8e-05	0.0228449	54.75	0.0733392		0.247241	0.298139
	22	40.754	303.4	11	4.8e-05	0.0339516	68.75	0.0757351		0.440868	0.449185
	25	44.334	323.6	11.46	4.8e-05	0.0379107	71.625	0.0746174		0.451346	0.429059
	30	53.197	389.7	13.99	4.8e-05	0.0568351	87.4375	0.076368		0.445244	0.344655
	32	56.817	296.8	13.83	4.8e-05	0.0583014	86.4375	0.0741957		0.343026	0.255891

## Sheet: Fig.6 (d-i) CB-OLED performance
Cyan-Blue OLED performance
Frequency (Hz)	App	Voltage (V)	Luminance (cd/m2)	Current (mA)	Light-emitting area (m2)	Power (W)	Current Density (mA/cm2)	Included Angle Cosine		Current Efficiency (cd/A)	Power Efficiency (lm/W)
50	12	21.351	0.59	0.03	4.8e-05	4.29155e-05	0.1875	0.067		0.314352	1.38209
	15	26.718	1.54	0.03	4.8e-05	5.37032e-05	0.1875	0.067		0.820512	1.44142
	17	31.543	2.67	0.04	4.8e-05	8.45352e-05	0.25	0.067		1.06693	1.58761
	20	35.646	5.58	0.04	4.8e-05	0.000119407	0.25	0.0837453		2.22977	2.34894
	22	40.862	8.24	0.07	4.8e-05	0.000191643	0.4375	0.067		1.88155	2.16125
	25	44.576	14.23	0.08	4.8e-05	0.000238933	0.5	0.0670015		2.84315	2.99364
	30	51.692	21.05	0.1	4.8e-05	0.000311703	0.625	0.0603		3.36463	3.39454
500	12	21.343	0.94	0.21	4.8e-05	0.00030639	1.3125	0.0683596		0.0715474	0.154214
	15	26.716	4.56	0.25	4.8e-05	0.000454206	1.5625	0.0680051		0.291548	0.50464
	17	31.153	15.31	0.31	4.8e-05	0.000661705	1.9375	0.0685177		0.789403	1.163
	20	35.633	35.49	0.4	4.8e-05	0.000970217	2.5	0.0680701		1.41818	1.83868
	22	39.115	47.66	0.44	4.8e-05	0.00121163	2.75	0.0704003		1.73136	1.97721
	25	44.554	106.3	0.58	4.8e-05	0.00163602	3.625	0.0633103		2.92948	3.26598
	30	53.471	232.1	0.83	4.8e-05	0.00279974	5.1875	0.0630843		4.46974	4.16703
1000	12	21.338	1.103	0.43	4.8e-05	0.000640005	2.6875	0.0697527		0.0410008	0.0866287
	15	26.707	7.771	0.54	4.8e-05	0.00101232	3.375	0.0701935		0.230022	0.385861
	17	30.275	15.24	0.59	4.8e-05	0.00124462	3.6875	0.0696785		0.412875	0.615488
	20	35.617	44.88	0.73	4.8e-05	0.00178678	4.5625	0.0687212		0.982688	1.26256
	22	39.421	84.7	0.79	4.8e-05	0.00231343	4.9375	0.0742852		1.71373	1.84033
	25	44.53	289.5	1.02	4.8e-05	0.00310644	6.375	0.0683928		4.53664	4.68441
	30	53.444	563.5	1.29	4.8e-05	0.00475525	8.0625	0.0689739		6.98216	5.95649
							#DIV/0!
2000(F130)	12	21.318	0.8	0.84	4.8e-05	0.00131253	5.25	0.0732965		0.0152229	0.0306373
	15	26.682	10.08	1.07	4.8e-05	0.0020535	6.6875	0.0719272		0.150578	0.246737
	17	31.737	50.24	1.21	4.8e-05	0.00281472	7.5625	0.0732966		0.663666	0.89719
	20	35.582	108.2	1.5	4.8e-05	0.00390329	9.375	0.0731323		1.15298	1.39337
	22	39.152	182.1	1.63	4.8e-05	0.00467784	10.1875	0.0733		1.7857	1.95675
	25	44.473	345.1	2.1	4.8e-05	0.00687833	13.125	0.0736491		2.6267	2.52192
	30	53.356	744.7	2.91	4.8e-05	0.0113417	18.1875	0.0730467		4.09048	3.30046
							#DIV/0!
5000(F139)	12	21.315	0.7	2.14	4.8e-05	0.00342025	13.375	0.0749822		0.00522841	0.0102875
	15	26.675	5.56	2.57	4.8e-05	0.00538116	16.0625	0.0784944		0.0345802	0.051936
	17	31.175	50.4	3	4.8e-05	0.00701238	18.75	0.0749787		0.268531	0.361272
	20	35.583	89	3.64	4.8e-05	0.00976394	22.75	0.0753843		0.390818	0.458179
	22	40.644	251.7	4.01	4.8e-05	0.0122652	25.0625	0.0752546		1.00328	1.03152
	25	44.484	411	4.33	4.8e-05	0.0151313	27.0625	0.0785568		1.51719	1.36533
	30	53.324	956.3	6.22	4.8e-05	0.0246273	38.875	0.0742513		2.45748	1.95185
10000(F139)	12	21.368	2.2	4.16	4.8e-05	0.00695785	26	0.0782741		0.00845308	0.0158934
	15	26.72	7.246	5.18	4.8e-05	0.0108487	32.375	0.078381		0.0223591	0.0335731
	17	31.284	54.8	6	4.8e-05	0.0148849	37.5	0.0792997		0.145987	0.185057
	20	35.556	131.2	7.19	4.8e-05	0.02003	44.9375	0.0783499		0.291669	0.329248
	22	40.043	301	7.8	4.8e-05	0.0259467	48.75	0.0830732		0.616818	0.583115
	25	44.423	652.6	9.15	4.8e-05	0.0319247	57.1875	0.0785412		1.14002	1.02752
	30	53.241	1193	11.02	4.8e-05	0.0465875	68.875	0.0794039		1.73039	1.28718

## Sheet: Fig.6 (d-i) R-OLED performance
Red OLED performance
Frequency (Hz)	App	Voltage (V)	Luminance (cd/m2)	Current (mA)	Light-emitting area (m2)	Power (W)	Current Density (mA/cm2)	Included Angle Cosine		Current Efficiency (cd/A)	Power Efficiency (lm/W)
50	12	21.3912	0.38	0.03	4.8e-05	4.8114e-05	0.1875	0.0749748		0.202464	0.793984
	15	26.7498	5.61	0.04	4.8e-05	8.02251e-05	0.25	0.0749773		2.24176	3.51498
	17	31.2288	8.96	0.05	4.8e-05	0.000114329	0.3125	0.0732203		2.86433	3.93932
	20	35.2902	11.66	0.06	4.8e-05	0.000158753	0.375	0.0749752		3.10622	3.69186
	22	40.962	24.41	0.07	4.8e-05	0.000215256	0.4375	0.0750718		5.57385	5.70009
	25	44.8698	32.92	0.08	4.8e-05	0.000264462	0.5	0.0736749		6.57742	6.25699
	30	53.49	40.47	0.1	4.8e-05	0.000401018	0.625	0.0749706		6.46872	5.0727
	35	64.2	47.67	0.12	4.8e-05	0.000577584	0.75	0.074972		6.34964	4.14858
500	12	21.3894	0.55	0.25	4.8e-05	0.000410249	1.5625	0.07672		0.0351648	0.0673884
	15	26.7492	9.12	0.32	4.8e-05	0.000636182	2	0.0743225		0.455544	0.720582
	17	32.1036	42.84	0.38	4.8e-05	0.000936005	2.375	0.0767257		1.80199	2.3006
	20	35.7786	134.3	0.44	4.8e-05	0.00120477	2.75	0.0765294		4.87875	5.60327
	22	39.0966	253.1	0.51	4.8e-05	0.00154711	3.1875	0.0775912		7.93245	8.22319
	25	44.9436	315.4	0.64	4.8e-05	0.00220885	4	0.0767926		7.87711	7.17735
	30	53.472	363.6	0.82	4.8e-05	0.00336432	5.125	0.0767286		7.08754	5.43245
	35	64.188	399.5	1.01	4.8e-05	0.0049245	6.3125	0.0759604		6.32238	4.07778
1000	12	21.338	0.68	0.37	4.8e-05	0.000633932	2.3125	0.0802947		0.029376	0.0539183
	15	26.703	15.2	0.54	4.8e-05	0.00118604	3.375	0.0822518		0.44992	0.64419
	17	30.262	82.6	0.78	4.8e-05	0.00190028	4.875	0.0805053		1.69266	2.18491
	20	35.624	255	1.16	4.8e-05	0.00336686	7.25	0.0814751		3.51372	3.80701
	22	39.182	369	1.4	4.8e-05	0.00440416	8.75	0.0802876		4.21293	4.21146
	25	44.549	464	1.61	4.8e-05	0.00588383	10.0625	0.0820345		4.60657	3.96394
	30	53.457	529	1.74	4.8e-05	0.00754816	10.875	0.0811498		4.8595	3.52277
	35	62.382	575	1.92	4.8e-05	0.00962752	12	0.0803811		4.78688	3.00209
2000(F130)	12	21.369	0.42	0.99	4.8e-05	0.0017335	6.1875	0.0819415		0.00678109	0.0121786
	15	26.7252	11.2	1.24	4.8e-05	0.00273605	7.75	0.0825623		0.144372	0.205761
	17	32.0766	105.5	1.5	4.8e-05	0.00396696	9.375	0.0824475		1.12421	1.3368
	20	35.4414	250.7	1.68	4.8e-05	0.00482273	10.5	0.0809976		2.38523	2.61295
	22	39.1584	462	1.95	4.8e-05	0.00629921	12.1875	0.0824948		3.78698	3.6866
	25	44.8134	644.2	2.39	4.8e-05	0.00859204	14.9375	0.0802215		4.30832	3.76872
	30	53.418	766.2	3	4.8e-05	0.0130811	18.75	0.081627		4.08231	2.94421
	35	64.122	846.3	3.48	4.8e-05	0.018223	21.75	0.0816647		3.88714	2.33439
5000(F139)	12	21.3732	0.89	2.6	4.8e-05	0.00435961	16.25	0.0784522		0.00547145	0.0102615
	15	26.724	15.28	3.2	4.8e-05	0.00673021	20	0.0787005		0.0763236	0.114121
	17	32.064	145.9	3.75	4.8e-05	0.00940767	23.4375	0.0782408		0.621884	0.779548
	20	35.628	632.5	4.19	4.8e-05	0.0117121	26.1875	0.0784568		2.41286	2.71453
	22	38.796	1030	4.61	4.8e-05	0.0140674	28.8125	0.0786548		3.57126	3.68039
	25	44.358	1128	5.26	4.8e-05	0.0191139	32.875	0.0819202		3.42775	2.9664
	30	53.472	1160	5.7	4.8e-05	0.022618	35.625	0.0742084		3.25288	2.57794
	35	64.134	1327	8.68	4.8e-05	0.0435209	54.25	0.0781789		2.44364	1.53265
10000(F139)	12	21.312	2.8	4.02	4.8e-05	0.00695785	25.125	0.0812129		0.0111331	0.020228
	15	26.747	20.63	5.43	4.8e-05	0.0123799	33.9375	0.0852395		0.0607274	0.0837632
	17	30.28	98.18	6.13	4.8e-05	0.0161545	38.3125	0.0870315		0.256005	0.305492
	20	35.631	450.6	7.31	4.8e-05	0.0222739	45.6875	0.0855168		0.985279	1.01687
	22	39.192	890.3	7.94	4.8e-05	0.0265772	49.625	0.0854065		1.79226	1.68383
	25	44.536	1562	9.15	4.8e-05	0.0347644	57.1875	0.0853105		2.72863	2.25848
	30	53.424	1893	11.11	4.8e-05	0.0507349	69.4375	0.0854785		2.72347	1.87548
	35	62.365	2112	12.31	4.8e-05	0.0655617	76.9375	0.0853986		2.74234	1.61925

[truncated: 16 more sheets: Fig. 7a, Fig. 7b, Supplementary Fig. 7d, Supplementary Fig.7e, Supplementary Fig. 8, Supplementary Fig. 9a, Supplementary Fig.9b, Supplementary Fig.9c, Supplementary Fig.16&17&18Green, Supplementary Fig.16&17&18 Blue, Supplement Fig16&17&18Cyan-Blue, Supplementary Fig.16&17&18 Red, Supplementary Fig. 19ace, Supplementary Fig. 19bdf, Supplementary Fig.21ace, Supplementary Fig.21bdf]
